# Supplementary material for: Circadian Analysis of the Mouse Cerebellum Proteome
Source: Int J Mol Sci. 2019 Apr 15;20(8):1852. doi: 10.3390/ijms20081852 (PMC6515515; doi:10.3390/ijms20081852)
Supplement: Supplementary file 1 [file ijms-20-01852-s001.zip]

Archive with 2 entries (2 files):
- Suppl Table S1_Plumel et al.xlsx
- Suppl Fig1_Plumel et al.docx
