# Supplementary material for: Circadian Analysis of the Mouse Cerebellum Proteome
Source: Int J Mol Sci. 2019 Apr 15;20(8):1852. doi: 10.3390/ijms20081852 (PMC6515515; doi:10.3390/ijms20081852)
Supplement: Supplementary file 1 [file ijms-20-01852-s001.zip › Suppl Table S1_Plumel et al.xlsx]

## Sheet: Feuil1
Circadian analysis of the mouse cerebellum proteome
Marine Plumel1, Stéphanie Dumont2, Pauline Maes1,3, Cristina Sandu2, Marie-Paule Felder-Schmittbuhl2, Etienne Challet2*, Fabrice Bertile1*
1 Institut Pluridisciplinaire Hubert Curien, UMR 7178, LSMBO, University of Strasbourg, CNRS, Strasbourg, France.
2 Institute of Cellular and Integrative Neurosciences, UPR 3212 CNRS, University of Strasbourg, Strasbourg, France.
3 Present address : CLinical Innovation Proteomic Platform, CLIPP, Université de Bourgogne, Dijon, France.
* Correspondence: challet@inci-cnrs.unistra.fr (E.C.) or fbertile@unistra.fr (F.B.)
Supplementary Table 1. List of cerebellum proteins identified in 2D gel spots and related quantification
	Protein identification using Mascot search engine and Proline software #NOTE: Major proteins (i.e. more abundant and supposedly responsible for protein spot intensities) in given spots are highlighted in yellow in the column "Gene Name (Leading)".														Quantification with Samespot (Normalized volume vs CY2 signals)																																Rhythmic parameters
															ZT5				Protein abundance ZT5			ZT11						Protein abundance ZT11			ZT17					Protein abundance ZT17			ZT23					Protein abundance ZT23
# spot	Leading protein (acc Id)	Uniprot ACC N° (Leading)	Uniprot ID (Leading)	Description (Leading)	Gene Name (Leading)	Taxonomy	Uniprot ID (Sameset)	Protein_set_score	all peptides (without PTM)	all peptides (with PTM)	specific peptides	coverage (%)	Protein Molecular Weight (Da) (Leading)	Theoretical Protein pI (Leading)	Normalized volume (CY3) 1	Normalized volume (CY3) 2	Normalized volume (CY5) 3	Normalized volume (CY5) 4	Median	Mean	SD	Normalized volume (CY3) 1	Normalized volume (CY3) 2	Normalized volume (CY5) 3	Normalized volume (CY5) 4	Normalized volume (CY5) 5	Normalized volume (CY5) 6	Median	Mean	SD	Normalized volume (CY5) 1	Normalized volume (CY5) 2	Normalized volume (CY5) 3	Normalized volume (CY5) 4	Normalized volume (CY5) 5	Median	Mean	SD	Normalized volume (CY5) 1	Normalized volume (CY5) 2	Normalized volume (CY5) 3	Normalized volume (CY5) 4	Normalized volume (CY5) 5	Median	Mean	SD	Mesor	Amplitude	Acrophase
21	DOPD_MOUSE	O35215	sp|O35215|DOPD_MOUSE	D-dopachrome decarboxylase OS=Mus musculus (Mouse) GN=Ddt PE=1 SV=3	Ddt	10090	sp|O35215|DOPD_MOUSE	357.142	8	8	8	83.05	13077	6.15	0.763122	1.27686	1.06548	0.894535	0.980008	1	0.222242	0.858874	1.01987	0.852884	0.845915	0.817963	0.810062	0.8494	0.867595	0.0771037	0.85703	0.847977	0.736295	0.676078	0.750661	0.750661	0.773608	0.0773318	0.701766	0.975366	0.871488	0.9463	1.28253	0.9463	0.95549	0.211464	0.900436	0.122483	3.63189
22	DOPD_MOUSE	O35215	sp|O35215|DOPD_MOUSE	D-dopachrome decarboxylase OS=Mus musculus (Mouse) GN=Ddt PE=1 SV=3	Ddt	10090	sp|O35215|DOPD_MOUSE	325.723	9	10	10	85.59	13077	6.15	0.958767	0.944298	0.973556	1.12338	0.966162	1	0.083115	0.934851	0.966907	0.997935	0.762877	0.870859	0.770381	0.902855	0.883968	0.100193	0.878356	0.721087	0.788613	0.860009	0.860878	0.860009	0.821788	0.0660115	0.840683	0.883825	0.766065	0.888479	0.825521	0.840683	0.840915	0.0498579	0.884196	0.0883298	5.85244
22	SH3L2_MOUSE	Q8BG73	sp|Q8BG73|SH3L2_MOUSE	SH3 domain-binding glutamic acid-rich-like protein 2 OS=Mus musculus (Mouse) GN=Sh3bgrl2 PE=1 SV=1	Sh3bgrl2	10090	sp|Q8BG73|SH3L2_MOUSE	254.457	5	5	5	46.73	12254	5.49	0.958767	0.944298	0.973556	1.12338	0.966162	1	0.083115	0.934851	0.966907	0.997935	0.762877	0.870859	0.770381	0.902855	0.883968	0.100193	0.878356	0.721087	0.788613	0.860009	0.860878	0.860009	0.821788	0.0660115	0.840683	0.883825	0.766065	0.888479	0.825521	0.840683	0.840915	0.0498579	0.884196	0.0883298	5.85244
36	THIO_MOUSE	P10639	sp|P10639|THIO_MOUSE	Thioredoxin OS=Mus musculus (Mouse) GN=Txn PE=1 SV=3	Txn	10090	sp|P10639|THIO_MOUSE	94.759	2	2	2	20.95	11675	4.8	0.925884	1.01371	1.20193	0.858485	0.969795	1	0.148864	1.13563	0.804489	1.03735	0.926264	0.672461	0.538044	0.865376	0.852374	0.225112	1.75064	1.5079	1.87335	1.92245	1.48682	1.75064	1.70823	0.202551	0.98668	1.6312	1.50544	1.01648	1.23986	1.23986	1.27593	0.287738	1.31797	0.358269	16.8944
36	PRVA_MOUSE	P32848	sp|P32848|PRVA_MOUSE	Parvalbumin alpha OS=Mus musculus (Mouse) GN=Pvalb PE=1 SV=3	Pvalb	10090	sp|P32848|PRVA_MOUSE	294.874	8	8	8	64.55	11931	5.02	0.925884	1.01371	1.20193	0.858485	0.969795	1	0.148864	1.13563	0.804489	1.03735	0.926264	0.672461	0.538044	0.865376	0.852374	0.225112	1.75064	1.5079	1.87335	1.92245	1.48682	1.75064	1.70823	0.202551	0.98668	1.6312	1.50544	1.01648	1.23986	1.23986	1.27593	0.287738	1.31797	0.358269	16.8944
42	COF1_MOUSE	P18760	sp|P18760|COF1_MOUSE	Cofilin-1 OS=Mus musculus (Mouse) GN=Cfl1 PE=1 SV=3	Cfl1	10090	sp|P18760|COF1_MOUSE	159.287	4	4	4	36.75	18559	8.26	1.04601	0.859596	1.08652	1.00787	1.02694	1	0.0989583	0.969634	1.16158	0.957223	0.830403	1.31588	0.851304	0.963429	1.01434	0.188827	0.898486	0.854792	1.01693	0.920829	0.936758	0.920829	0.92556	0.0596615	0.667174	0.779666	0.94189	0.784502	0.696421	0.779666	0.773931	0.106958	0.897096	0.0713556	9.34716
42	FABP7_MOUSE	P51880	sp|P51880|FABP7_MOUSE	Fatty acid-binding protein, brain OS=Mus musculus (Mouse) GN=Fabp7 PE=1 SV=2	Fabp7	10090	sp|P51880|FABP7_MOUSE	396.997	6	8	8	56.06	14892	5.47	1.04601	0.859596	1.08652	1.00787	1.02694	1	0.0989583	0.969634	1.16158	0.957223	0.830403	1.31588	0.851304	0.963429	1.01434	0.188827	0.898486	0.854792	1.01693	0.920829	0.936758	0.920829	0.92556	0.0596615	0.667174	0.779666	0.94189	0.784502	0.696421	0.779666	0.773931	0.106958	0.897096	0.0713556	9.34716
42	TR112_MOUSE	Q9DCG9	sp|Q9DCG9|TR112_MOUSE	Multifunctional methyltransferase subunit TRM112-like protein OS=Mus musculus (Mouse) GN=Trmt112 PE=1 SV=1	Trmt112	10090	sp|Q9DCG9|TR112_MOUSE	59.432	2	2	2	15.2	14141	5.17	1.04601	0.859596	1.08652	1.00787	1.02694	1	0.0989583	0.969634	1.16158	0.957223	0.830403	1.31588	0.851304	0.963429	1.01434	0.188827	0.898486	0.854792	1.01693	0.920829	0.936758	0.920829	0.92556	0.0596615	0.667174	0.779666	0.94189	0.784502	0.696421	0.779666	0.773931	0.106958	0.897096	0.0713556	9.34716
42	PROF2_MOUSE	Q9JJV2	sp|Q9JJV2|PROF2_MOUSE	Profilin-2 OS=Mus musculus (Mouse) GN=Pfn2 PE=1 SV=3	Pfn2	10090	sp|Q9JJV2|PROF2_MOUSE	86.997	2	2	2	15.71	15032	6.78	1.04601	0.859596	1.08652	1.00787	1.02694	1	0.0989583	0.969634	1.16158	0.957223	0.830403	1.31588	0.851304	0.963429	1.01434	0.188827	0.898486	0.854792	1.01693	0.920829	0.936758	0.920829	0.92556	0.0596615	0.667174	0.779666	0.94189	0.784502	0.696421	0.779666	0.773931	0.106958	0.897096	0.0713556	9.34716
82	SYUB_MOUSE	Q91ZZ3	sp|Q91ZZ3|SYUB_MOUSE	Beta-synuclein OS=Mus musculus (Mouse) GN=Sncb PE=1 SV=1	Sncb	10090	sp|Q91ZZ3|SYUB_MOUSE	107.847	4	4	4	33.83	14051	4.38	0.842828	1.0177	1.19976	0.939709	0.978707	1	0.151168	1.01806	0.774587	1.82992	2.04976	0.929639	1.02393	1.02099	1.27098	0.530439	1.03721	1.38759	1.41616	1.0507	1.02901	1.0507	1.18413	0.199177	1.17438	1.21585	0.978917	1.14199	1.06778	1.14199	1.11578	0.0937702	1.1036	0.0908063	17.0816
167	TPIS_MOUSE	P17751	sp|P17751|TPIS_MOUSE	Triosephosphate isomerase OS=Mus musculus (Mouse) GN=Tpi1 PE=1 SV=4	Tpi1	10090	sp|P17751|TPIS_MOUSE	114.024	3	3	3	13.04	32191	5.56	0.787124	1.00282	1.23167	0.978385	0.990603	1	0.182083	1.28276	0.918103	1.10338	1.34392	0.834635	1.24303	1.17321	1.12097	0.206994	1.29045	0.977472	1.64385	1.30817	1.2695	1.29045	1.29789	0.236285	0.769433	1.11633	1.05145	1.30037	1.14676	1.11633	1.07687	0.194653	1.12138	0.153318	16.5001
198	CAH1_MOUSE	P13634	sp|P13634|CAH1_MOUSE	Carbonic anhydrase 1 OS=Mus musculus (Mouse) GN=Ca1 PE=1 SV=4	Ca1	10090	sp|P13634|CAH1_MOUSE	263.856	6	7	7	29.89	28330	6.47	1.05776	0.911557	0.908614	1.12206	0.98466	1	0.107098	1.10166	1.00965	1.31145	1.28035	1.07056	1.40939	1.19101	1.19718	0.158324	1.24055	0.981088	1.28991	1.26261	1.17164	1.24055	1.18916	0.124286	0.954758	0.987475	1.05344	1.1826	1.04646	1.04646	1.04495	0.087264	1.04781	0.107025	18.4138
198	RAN_MOUSE	P62827	sp|P62827|RAN_MOUSE	GTP-binding nuclear protein Ran OS=Mus musculus (Mouse) GN=Ran PE=1 SV=3	Ran	10090	sp|P62827|RAN_MOUSE	42.846	2	2	2	9.26	24423	7.2	1.05776	0.911557	0.908614	1.12206	0.98466	1	0.107098	1.10166	1.00965	1.31145	1.28035	1.07056	1.40939	1.19101	1.19718	0.158324	1.24055	0.981088	1.28991	1.26261	1.17164	1.24055	1.18916	0.124286	0.954758	0.987475	1.05344	1.1826	1.04646	1.04646	1.04495	0.087264	1.04781	0.107025	18.4138
198	PSIP1_MOUSE	Q99JF8	sp|Q99JF8|PSIP1_MOUSE	PC4 and SFRS1-interacting protein OS=Mus musculus (Mouse) GN=Psip1 PE=1 SV=1	Psip1	10090	sp|Q99JF8|PSIP1_MOUSE	49.752	2	2	2	7.01	59696	9.15	1.05776	0.911557	0.908614	1.12206	0.98466	1	0.107098	1.10166	1.00965	1.31145	1.28035	1.07056	1.40939	1.19101	1.19718	0.158324	1.24055	0.981088	1.28991	1.26261	1.17164	1.24055	1.18916	0.124286	0.954758	0.987475	1.05344	1.1826	1.04646	1.04646	1.04495	0.087264	1.04781	0.107025	18.4138
198	CUTC_MOUSE	Q9D8X1	sp|Q9D8X1|CUTC_MOUSE	Copper homeostasis protein cutC homolog OS=Mus musculus (Mouse) GN=Cutc PE=1 SV=1	Cutc	10090	sp|Q9D8X1|CUTC_MOUSE	139.859	3	3	3	18.01	29003	6.95	1.05776	0.911557	0.908614	1.12206	0.98466	1	0.107098	1.10166	1.00965	1.31145	1.28035	1.07056	1.40939	1.19101	1.19718	0.158324	1.24055	0.981088	1.28991	1.26261	1.17164	1.24055	1.18916	0.124286	0.954758	0.987475	1.05344	1.1826	1.04646	1.04646	1.04495	0.087264	1.04781	0.107025	18.4138
198	PGAM1_MOUSE	Q9DBJ1	sp|Q9DBJ1|PGAM1_MOUSE	Phosphoglycerate mutase 1 OS=Mus musculus (Mouse) GN=Pgam1 PE=1 SV=3	Pgam1	10090	sp|Q9DBJ1|PGAM1_MOUSE	241.35	8	8	8	33.07	28831	6.67	1.05776	0.911557	0.908614	1.12206	0.98466	1	0.107098	1.10166	1.00965	1.31145	1.28035	1.07056	1.40939	1.19101	1.19718	0.158324	1.24055	0.981088	1.28991	1.26261	1.17164	1.24055	1.18916	0.124286	0.954758	0.987475	1.05344	1.1826	1.04646	1.04646	1.04495	0.087264	1.04781	0.107025	18.4138
212	CAH2_MOUSE	P00920	sp|P00920|CAH2_MOUSE	Carbonic anhydrase 2 OS=Mus musculus (Mouse) GN=Ca2 PE=1 SV=4	Ca2	10090	sp|P00920|CAH2_MOUSE	217.674	5	5	5	21.92	29032	6.48	0.956847	0.851197	1.00662	1.18533	0.981736	1	0.139518	0.988119	1.01532	1.16864	0.929486	1.01354	0.910409	1.00083	1.00425	0.0915317	1.36342	1.0304	1.63154	1.08847	1.29069	1.29069	1.2809	0.239603	0.740913	1.15752	0.907894	1.15161	0.840066	0.907894	0.9596	0.187633	1.0717	0.156622	15.7335
212	PGAM1_MOUSE	Q9DBJ1	sp|Q9DBJ1|PGAM1_MOUSE	Phosphoglycerate mutase 1 OS=Mus musculus (Mouse) GN=Pgam1 PE=1 SV=3	Pgam1	10090	sp|Q9DBJ1|PGAM1_MOUSE	141.394	2	2	2	13.39	28831	6.67	0.956847	0.851197	1.00662	1.18533	0.981736	1	0.139518	0.988119	1.01532	1.16864	0.929486	1.01354	0.910409	1.00083	1.00425	0.0915317	1.36342	1.0304	1.63154	1.08847	1.29069	1.29069	1.2809	0.239603	0.740913	1.15752	0.907894	1.15161	0.840066	0.907894	0.9596	0.187633	1.0717	0.156622	15.7335
212	PSA4_MOUSE	Q9R1P0	sp|Q9R1P0|PSA4_MOUSE	Proteasome subunit alpha type-4 OS=Mus musculus (Mouse) GN=Psma4 PE=1 SV=1	Psma4	10090	sp|Q9R1P0|PSA4_MOUSE	84.133	2	2	2	8.81	29470	7.58	0.956847	0.851197	1.00662	1.18533	0.981736	1	0.139518	0.988119	1.01532	1.16864	0.929486	1.01354	0.910409	1.00083	1.00425	0.0915317	1.36342	1.0304	1.63154	1.08847	1.29069	1.29069	1.2809	0.239603	0.740913	1.15752	0.907894	1.15161	0.840066	0.907894	0.9596	0.187633	1.0717	0.156622	15.7335
216	CAH2_MOUSE	P00920	sp|P00920|CAH2_MOUSE	Carbonic anhydrase 2 OS=Mus musculus (Mouse) GN=Ca2 PE=1 SV=4	Ca2	10090	sp|P00920|CAH2_MOUSE	187.308	6	6	6	31.92	29032	6.48	1.01977	1.07441	0.992324	0.913502	1.00605	1	0.0670027	1.12534	1.02084	1.01114	1.03605	1.01124	1.22593	1.02845	1.07176	0.0870008	1.03152	0.995192	1.23308	0.887488	1.12215	1.03152	1.05389	0.130771	0.974411	1.01984	0.897291	1.06299	0.849202	0.974411	0.960747	0.0874667	1.03157	0.0794653	12.2951
216	DHB8_MOUSE	P50171	sp|P50171|DHB8_MOUSE	Estradiol 17-beta-dehydrogenase 8 OS=Mus musculus (Mouse) GN=Hsd17b8 PE=1 SV=2	Hsd17b8	10090	sp|P50171|DHB8_MOUSE	42.403	2	2	2	9.27	26588	6.1	1.01977	1.07441	0.992324	0.913502	1.00605	1	0.0670027	1.12534	1.02084	1.01114	1.03605	1.01124	1.22593	1.02845	1.07176	0.0870008	1.03152	0.995192	1.23308	0.887488	1.12215	1.03152	1.05389	0.130771	0.974411	1.01984	0.897291	1.06299	0.849202	0.974411	0.960747	0.0874667	1.03157	0.0794653	12.2951
216	COR2B_MOUSE	Q8BH44	sp|Q8BH44|COR2B_MOUSE	Coronin-2B OS=Mus musculus (Mouse) GN=Coro2b PE=1 SV=2	Coro2b	10090	sp|Q8BH44|COR2B_MOUSE	42.109	2	2	2	3.96	54936	8.53	1.01977	1.07441	0.992324	0.913502	1.00605	1	0.0670027	1.12534	1.02084	1.01114	1.03605	1.01124	1.22593	1.02845	1.07176	0.0870008	1.03152	0.995192	1.23308	0.887488	1.12215	1.03152	1.05389	0.130771	0.974411	1.01984	0.897291	1.06299	0.849202	0.974411	0.960747	0.0874667	1.03157	0.0794653	12.2951
216	TPRGL_MOUSE	Q9DBS2	sp|Q9DBS2|TPRGL_MOUSE	Tumor protein p63-regulated gene 1-like protein OS=Mus musculus (Mouse) GN=Tprg1l PE=1 SV=1	Tprg1l	10090	sp|Q9DBS2|TPRGL_MOUSE	204.425	5	5	5	27.44	29814	6.91	1.01977	1.07441	0.992324	0.913502	1.00605	1	0.0670027	1.12534	1.02084	1.01114	1.03605	1.01124	1.22593	1.02845	1.07176	0.0870008	1.03152	0.995192	1.23308	0.887488	1.12215	1.03152	1.05389	0.130771	0.974411	1.01984	0.897291	1.06299	0.849202	0.974411	0.960747	0.0874667	1.03157	0.0794653	12.2951
216	IF4H_MOUSE	Q9WUK2	sp|Q9WUK2|IF4H_MOUSE	Eukaryotic translation initiation factor 4H OS=Mus musculus (Mouse) GN=Eif4h PE=1 SV=3	Eif4h	10090	sp|Q9WUK2|IF4H_MOUSE	526.259	13	16	16	60.08	27341	6.91	1.01977	1.07441	0.992324	0.913502	1.00605	1	0.0670027	1.12534	1.02084	1.01114	1.03605	1.01124	1.22593	1.02845	1.07176	0.0870008	1.03152	0.995192	1.23308	0.887488	1.12215	1.03152	1.05389	0.130771	0.974411	1.01984	0.897291	1.06299	0.849202	0.974411	0.960747	0.0874667	1.03157	0.0794653	12.2951
219	PSA1_MOUSE	Q9R1P4	sp|Q9R1P4|PSA1_MOUSE	Proteasome subunit alpha type-1 OS=Mus musculus (Mouse) GN=Psma1 PE=1 SV=1	Psma1	10090	sp|Q9R1P4|PSA1_MOUSE	372.113	12	12	12	48.29	29546	6	0.960447	1.0636	0.938034	1.03792	0.999185	1	0.0602406	1.02023	0.905494	1.01442	0.904324	0.955792	0.863858	0.930643	0.94402	0.0638573	1.00423	0.89082	0.719992	0.941558	0.882234	0.89082	0.887766	0.105647	0.870761	0.971058	0.906084	0.965247	1.07512	0.965247	0.957654	0.0778546	0.947715	0.0569187	4.5606
315	EF2_MOUSE	P58252	sp|P58252|EF2_MOUSE	Elongation factor 2 OS=Mus musculus (Mouse) GN=Eef2 PE=1 SV=2	Eef2	10090	sp|P58252|EF2_MOUSE	263.006	8	9	9	10.26	95314	6.42	0.930329	0.929572	1.10277	1.03733	0.98383	1	0.085184	0.974135	1.08804	1.07592	0.978423	1.08355	0.939875	1.02717	1.02332	0.0663044	0.98425	1.12289	1.45607	1.25984	1.05544	1.12289	1.1757	0.186811	0.959596	1.1346	1.09218	1.08762	1.0717	1.08762	1.06914	0.0655045	1.05525	0.101017	18.674
315	DCUP_MOUSE	P70697	sp|P70697|DCUP_MOUSE	Uroporphyrinogen decarboxylase OS=Mus musculus (Mouse) GN=Urod PE=1 SV=2	Urod	10090	sp|P70697|DCUP_MOUSE	177.173	4	5	5	17.71	40691	6.21	0.930329	0.929572	1.10277	1.03733	0.98383	1	0.085184	0.974135	1.08804	1.07592	0.978423	1.08355	0.939875	1.02717	1.02332	0.0663044	0.98425	1.12289	1.45607	1.25984	1.05544	1.12289	1.1757	0.186811	0.959596	1.1346	1.09218	1.08762	1.0717	1.08762	1.06914	0.0655045	1.05525	0.101017	18.674
315	KCRB_MOUSE	Q04447	sp|Q04447|KCRB_MOUSE	Creatine kinase B-type OS=Mus musculus (Mouse) GN=Ckb PE=1 SV=1	Ckb	10090	sp|Q04447|KCRB_MOUSE	83.145	2	2	2	7.61	42713	5.4	0.930329	0.929572	1.10277	1.03733	0.98383	1	0.085184	0.974135	1.08804	1.07592	0.978423	1.08355	0.939875	1.02717	1.02332	0.0663044	0.98425	1.12289	1.45607	1.25984	1.05544	1.12289	1.1757	0.186811	0.959596	1.1346	1.09218	1.08762	1.0717	1.08762	1.06914	0.0655045	1.05525	0.101017	18.674
315	HIBCH_MOUSE	Q8QZS1	sp|Q8QZS1|HIBCH_MOUSE	3-hydroxyisobutyryl-CoA hydrolase, mitochondrial OS=Mus musculus (Mouse) GN=Hibch PE=1 SV=1	Hibch	10090	sp|Q8QZS1|HIBCH_MOUSE	190.608	3	3	3	10.13	43037	6.24	0.930329	0.929572	1.10277	1.03733	0.98383	1	0.085184	0.974135	1.08804	1.07592	0.978423	1.08355	0.939875	1.02717	1.02332	0.0663044	0.98425	1.12289	1.45607	1.25984	1.05544	1.12289	1.1757	0.186811	0.959596	1.1346	1.09218	1.08762	1.0717	1.08762	1.06914	0.0655045	1.05525	0.101017	18.674
315	SIR2_MOUSE	Q8VDQ8	sp|Q8VDQ8|SIR2_MOUSE	NAD-dependent protein deacetylase sirtuin-2 OS=Mus musculus (Mouse) GN=Sirt2 PE=1 SV=2	Sirt2	10090	sp|Q8VDQ8|SIR2_MOUSE	357.598	8	8	8	23.39	43256	5.23	0.930329	0.929572	1.10277	1.03733	0.98383	1	0.085184	0.974135	1.08804	1.07592	0.978423	1.08355	0.939875	1.02717	1.02332	0.0663044	0.98425	1.12289	1.45607	1.25984	1.05544	1.12289	1.1757	0.186811	0.959596	1.1346	1.09218	1.08762	1.0717	1.08762	1.06914	0.0655045	1.05525	0.101017	18.674
315	TALDO_MOUSE	Q93092	sp|Q93092|TALDO_MOUSE	Transaldolase OS=Mus musculus (Mouse) GN=Taldo1 PE=1 SV=2	Taldo1	10090	sp|Q93092|TALDO_MOUSE	374.458	11	12	12	34.42	37386	6.57	0.930329	0.929572	1.10277	1.03733	0.98383	1	0.085184	0.974135	1.08804	1.07592	0.978423	1.08355	0.939875	1.02717	1.02332	0.0663044	0.98425	1.12289	1.45607	1.25984	1.05544	1.12289	1.1757	0.186811	0.959596	1.1346	1.09218	1.08762	1.0717	1.08762	1.06914	0.0655045	1.05525	0.101017	18.674
315	TIM50_MOUSE	Q9D880	sp|Q9D880|TIM50_MOUSE	Mitochondrial import inner membrane translocase subunit TIM50 OS=Mus musculus (Mouse) GN=Timm50 PE=1 SV=1	Timm50	10090	sp|Q9D880|TIM50_MOUSE	91.647	3	3	3	10.48	39776	6.37	0.930329	0.929572	1.10277	1.03733	0.98383	1	0.085184	0.974135	1.08804	1.07592	0.978423	1.08355	0.939875	1.02717	1.02332	0.0663044	0.98425	1.12289	1.45607	1.25984	1.05544	1.12289	1.1757	0.186811	0.959596	1.1346	1.09218	1.08762	1.0717	1.08762	1.06914	0.0655045	1.05525	0.101017	18.674
382	ALDOC_MOUSE	P05063	sp|P05063|ALDOC_MOUSE	Fructose-bisphosphate aldolase C OS=Mus musculus (Mouse) GN=Aldoc PE=1 SV=4	Aldoc	10090	sp|P05063|ALDOC_MOUSE	213.714	7	7	7	22.59	39394	6.79	1.00926	1.02459	0.985156	0.980991	0.997209	1	0.0205926	0.981633	1.01127	0.954694	0.960084	1.08374	0.949716	0.970859	0.99019	0.0511349	1.04875	1.04073	1.14328	1.07811	1.06481	1.06481	1.07513	0.0407407	1.09663	1.05662	1.04166	1.08366	1.11827	1.08366	1.07937	0.030696	1.05617	0.0361199	17.7085
382	PGK1_MOUSE	P09411	sp|P09411|PGK1_MOUSE	Phosphoglycerate kinase 1 OS=Mus musculus (Mouse) GN=Pgk1 PE=1 SV=4	Pgk1	10090	sp|P09411|PGK1_MOUSE	451.872	14	15	15	33.57	44550	8.02	1.00926	1.02459	0.985156	0.980991	0.997209	1	0.0205926	0.981633	1.01127	0.954694	0.960084	1.08374	0.949716	0.970859	0.99019	0.0511349	1.04875	1.04073	1.14328	1.07811	1.06481	1.06481	1.07513	0.0407407	1.09663	1.05662	1.04166	1.08366	1.11827	1.08366	1.07937	0.030696	1.05617	0.0361199	17.7085
382	GLNA_MOUSE	P15105	sp|P15105|GLNA_MOUSE	Glutamine synthetase OS=Mus musculus (Mouse) GN=Glul PE=1 SV=6	Glul	10090	sp|P15105|GLNA_MOUSE	497.527	14	16	16	44.77	42119	6.68	1.00926	1.02459	0.985156	0.980991	0.997209	1	0.0205926	0.981633	1.01127	0.954694	0.960084	1.08374	0.949716	0.970859	0.99019	0.0511349	1.04875	1.04073	1.14328	1.07811	1.06481	1.06481	1.07513	0.0407407	1.09663	1.05662	1.04166	1.08366	1.11827	1.08366	1.07937	0.030696	1.05617	0.0361199	17.7085
382	CN37_MOUSE	P16330	sp|P16330|CN37_MOUSE	2',3'-cyclic-nucleotide 3'-phosphodiesterase OS=Mus musculus (Mouse) GN=Cnp PE=1 SV=3	Cnp	10090	sp|P16330|CN37_MOUSE	490.688	12	12	12	25.71	47123	9.08	1.00926	1.02459	0.985156	0.980991	0.997209	1	0.0205926	0.981633	1.01127	0.954694	0.960084	1.08374	0.949716	0.970859	0.99019	0.0511349	1.04875	1.04073	1.14328	1.07811	1.06481	1.06481	1.07513	0.0407407	1.09663	1.05662	1.04166	1.08366	1.11827	1.08366	1.07937	0.030696	1.05617	0.0361199	17.7085
382	MP2K1_MOUSE	P31938	sp|P31938|MP2K1_MOUSE	Dual specificity mitogen-activated protein kinase kinase 1 OS=Mus musculus (Mouse) GN=Map2k1 PE=1 SV=2	Map2k1	10090	sp|P31938|MP2K1_MOUSE	209.844	7	7	7	17.81	43474	6.24	1.00926	1.02459	0.985156	0.980991	0.997209	1	0.0205926	0.981633	1.01127	0.954694	0.960084	1.08374	0.949716	0.970859	0.99019	0.0511349	1.04875	1.04073	1.14328	1.07811	1.06481	1.06481	1.07513	0.0407407	1.09663	1.05662	1.04166	1.08366	1.11827	1.08366	1.07937	0.030696	1.05617	0.0361199	17.7085
382	ODPA_MOUSE	P35486	sp|P35486|ODPA_MOUSE	Pyruvate dehydrogenase E1 component subunit alpha, somatic form, mitochondrial OS=Mus musculus (Mouse) GN=Pdha1 PE=1 SV=1	Pdha1	10090	sp|P35486|ODPA_MOUSE	417.727	9	10	10	25.38	43231	6.78	1.00926	1.02459	0.985156	0.980991	0.997209	1	0.0205926	0.981633	1.01127	0.954694	0.960084	1.08374	0.949716	0.970859	0.99019	0.0511349	1.04875	1.04073	1.14328	1.07811	1.06481	1.06481	1.07513	0.0407407	1.09663	1.05662	1.04166	1.08366	1.11827	1.08366	1.07937	0.030696	1.05617	0.0361199	17.7085
382	SEPT2_MOUSE	P42208	sp|P42208|SEPT2_MOUSE	Septin-2 OS=Mus musculus (Mouse) GN=Sept2 PE=1 SV=2	Sept2	10090	sp|P42208|SEPT2_MOUSE	27.381	2	2	2	4.71	41525	6.1	1.00926	1.02459	0.985156	0.980991	0.997209	1	0.0205926	0.981633	1.01127	0.954694	0.960084	1.08374	0.949716	0.970859	0.99019	0.0511349	1.04875	1.04073	1.14328	1.07811	1.06481	1.06481	1.07513	0.0407407	1.09663	1.05662	1.04166	1.08366	1.11827	1.08366	1.07937	0.030696	1.05617	0.0361199	17.7085
382	ACTZ_MOUSE	P61164	sp|P61164|ACTZ_MOUSE	Alpha-centractin OS=Mus musculus (Mouse) GN=Actr1a PE=1 SV=1	Actr1a	10090	sp|P61164|ACTZ_MOUSE	991.352	22	26	11	60.11	42613	6.19	1.00926	1.02459	0.985156	0.980991	0.997209	1	0.0205926	0.981633	1.01127	0.954694	0.960084	1.08374	0.949716	0.970859	0.99019	0.0511349	1.04875	1.04073	1.14328	1.07811	1.06481	1.06481	1.07513	0.0407407	1.09663	1.05662	1.04166	1.08366	1.11827	1.08366	1.07937	0.030696	1.05617	0.0361199	17.7085
382	GABT_MOUSE	P61922	sp|P61922|GABT_MOUSE	4-aminobutyrate aminotransferase, mitochondrial OS=Mus musculus (Mouse) GN=Abat PE=1 SV=1	Abat	10090	sp|P61922|GABT_MOUSE	306.744	8	8	8	20.8	56451	7.17	1.00926	1.02459	0.985156	0.980991	0.997209	1	0.0205926	0.981633	1.01127	0.954694	0.960084	1.08374	0.949716	0.970859	0.99019	0.0511349	1.04875	1.04073	1.14328	1.07811	1.06481	1.06481	1.07513	0.0407407	1.09663	1.05662	1.04166	1.08366	1.11827	1.08366	1.07937	0.030696	1.05617	0.0361199	17.7085
382	HNRPD_MOUSE	Q60668	sp|Q60668|HNRPD_MOUSE	Heterogeneous nuclear ribonucleoprotein D0 OS=Mus musculus (Mouse) GN=Hnrnpd PE=1 SV=2	Hnrnpd	10090	sp|Q60668|HNRPD_MOUSE	73.32	2	2	2	5.92	38354	7.6	1.00926	1.02459	0.985156	0.980991	0.997209	1	0.0205926	0.981633	1.01127	0.954694	0.960084	1.08374	0.949716	0.970859	0.99019	0.0511349	1.04875	1.04073	1.14328	1.07811	1.06481	1.06481	1.07513	0.0407407	1.09663	1.05662	1.04166	1.08366	1.11827	1.08366	1.07937	0.030696	1.05617	0.0361199	17.7085
382	MK03_MOUSE	Q63844	sp|Q63844|MK03_MOUSE	Mitogen-activated protein kinase 3 OS=Mus musculus (Mouse) GN=Mapk3 PE=1 SV=5	Mapk3	10090	sp|Q63844|MK03_MOUSE	34.533	3	3	3	6.32	43066	6.16	1.00926	1.02459	0.985156	0.980991	0.997209	1	0.0205926	0.981633	1.01127	0.954694	0.960084	1.08374	0.949716	0.970859	0.99019	0.0511349	1.04875	1.04073	1.14328	1.07811	1.06481	1.06481	1.07513	0.0407407	1.09663	1.05662	1.04166	1.08366	1.11827	1.08366	1.07937	0.030696	1.05617	0.0361199	17.7085
382	NAKD2_MOUSE	Q8C5H8	sp|Q8C5H8|NAKD2_MOUSE	NAD kinase 2, mitochondrial OS=Mus musculus (Mouse) GN=Nadk2 PE=1 SV=2	Nadk2	10090	sp|Q8C5H8|NAKD2_MOUSE	229.782	5	5	5	13.72	50858	6.43	1.00926	1.02459	0.985156	0.980991	0.997209	1	0.0205926	0.981633	1.01127	0.954694	0.960084	1.08374	0.949716	0.970859	0.99019	0.0511349	1.04875	1.04073	1.14328	1.07811	1.06481	1.06481	1.07513	0.0407407	1.09663	1.05662	1.04166	1.08366	1.11827	1.08366	1.07937	0.030696	1.05617	0.0361199	17.7085
382	ACTY_MOUSE	Q8R5C5	sp|Q8R5C5|ACTY_MOUSE	Beta-centractin OS=Mus musculus (Mouse) GN=Actr1b PE=1 SV=1	Actr1b	10090	sp|Q8R5C5|ACTY_MOUSE	705.574	15	18	3	43.35	42281	5.98	1.00926	1.02459	0.985156	0.980991	0.997209	1	0.0205926	0.981633	1.01127	0.954694	0.960084	1.08374	0.949716	0.970859	0.99019	0.0511349	1.04875	1.04073	1.14328	1.07811	1.06481	1.06481	1.07513	0.0407407	1.09663	1.05662	1.04166	1.08366	1.11827	1.08366	1.07937	0.030696	1.05617	0.0361199	17.7085
382	SEPT5_MOUSE	Q9Z2Q6	sp|Q9Z2Q6|SEPT5_MOUSE	Septin-5 OS=Mus musculus (Mouse) GN=Sept5 PE=1 SV=2	Sept5	10090	sp|Q9Z2Q6|SEPT5_MOUSE	115.336	4	4	4	10.84	42747	6.21	1.00926	1.02459	0.985156	0.980991	0.997209	1	0.0205926	0.981633	1.01127	0.954694	0.960084	1.08374	0.949716	0.970859	0.99019	0.0511349	1.04875	1.04073	1.14328	1.07811	1.06481	1.06481	1.07513	0.0407407	1.09663	1.05662	1.04166	1.08366	1.11827	1.08366	1.07937	0.030696	1.05617	0.0361199	17.7085
401	TBA1B_MOUSE	P05213	sp|P05213|TBA1B_MOUSE	Tubulin alpha-1B chain OS=Mus musculus (Mouse) GN=Tuba1b PE=1 SV=2	Tuba1b	10090	sp|P05213|TBA1B_MOUSE; sp|P05214|TBA3_MOUSE; sp|P68369|TBA1A_MOUSE; sp|P68373|TBA1C_MOUSE	39.889	2	2	2	5.76	50151	4.94	0.956893	0.91277	1.02073	1.10961	0.988811	1	0.0854614	0.890218	0.938735	1.02857	0.893643	0.885688	0.825045	0.891931	0.910317	0.0683394	0.897984	0.920963	0.75629	0.984043	0.895757	0.897984	0.891007	0.0833263	0.893368	0.907085	0.888957	0.88639	0.882526	0.888957	0.891665	0.00947831	0.920976	0.0523128	5.55015
401	CN37_MOUSE	P16330	sp|P16330|CN37_MOUSE	2',3'-cyclic-nucleotide 3'-phosphodiesterase OS=Mus musculus (Mouse) GN=Cnp PE=1 SV=3	Cnp	10090	sp|P16330|CN37_MOUSE	78.63	4	4	4	8.81	47123	9.08	0.956893	0.91277	1.02073	1.10961	0.988811	1	0.0854614	0.890218	0.938735	1.02857	0.893643	0.885688	0.825045	0.891931	0.910317	0.0683394	0.897984	0.920963	0.75629	0.984043	0.895757	0.897984	0.891007	0.0833263	0.893368	0.907085	0.888957	0.88639	0.882526	0.888957	0.891665	0.00947831	0.920976	0.0523128	5.55015
401	OAT_MOUSE	P29758	sp|P29758|OAT_MOUSE	Ornithine aminotransferase, mitochondrial OS=Mus musculus (Mouse) GN=Oat PE=1 SV=1	Oat	10090	sp|P29758|OAT_MOUSE	274.685	9	9	9	20.27	48354	5.73	0.956893	0.91277	1.02073	1.10961	0.988811	1	0.0854614	0.890218	0.938735	1.02857	0.893643	0.885688	0.825045	0.891931	0.910317	0.0683394	0.897984	0.920963	0.75629	0.984043	0.895757	0.897984	0.891007	0.0833263	0.893368	0.907085	0.888957	0.88639	0.882526	0.888957	0.891665	0.00947831	0.920976	0.0523128	5.55015
401	ODO2_MOUSE	Q9D2G2	sp|Q9D2G2|ODO2_MOUSE	Dihydrolipoyllysine-residue succinyltransferase component of 2-oxoglutarate dehydrogenase complex, mitochondrial OS=Mus musculus (Mouse) GN=Dlst PE=1 SV=1	Dlst	10090	sp|Q9D2G2|ODO2_MOUSE	102.577	4	5	5	8.15	48994	5.98	0.956893	0.91277	1.02073	1.10961	0.988811	1	0.0854614	0.890218	0.938735	1.02857	0.893643	0.885688	0.825045	0.891931	0.910317	0.0683394	0.897984	0.920963	0.75629	0.984043	0.895757	0.897984	0.891007	0.0833263	0.893368	0.907085	0.888957	0.88639	0.882526	0.888957	0.891665	0.00947831	0.920976	0.0523128	5.55015
412	TBA1B_MOUSE	P05213	sp|P05213|TBA1B_MOUSE	Tubulin alpha-1B chain OS=Mus musculus (Mouse) GN=Tuba1b PE=1 SV=2	Tuba1b	10090	sp|P05213|TBA1B_MOUSE; sp|P68369|TBA1A_MOUSE; sp|P68373|TBA1C_MOUSE	73.415	3	3	3	7.98	50151	4.94	1.07744	1.12096	0.868652	0.932941	1.00519	1	0.118854	0.959527	0.957068	0.966703	1.01285	1.00293	1.01828	0.984818	0.986227	0.0281415	0.806649	0.993472	0.804257	0.930515	0.833269	0.833269	0.873633	0.0844484	1.06004	0.906891	0.810309	0.924216	0.918702	0.918702	0.924031	0.0890967	0.946907	0.0717582	6.75638
412	ENOA_MOUSE	P17182	sp|P17182|ENOA_MOUSE	Alpha-enolase OS=Mus musculus (Mouse) GN=Eno1 PE=1 SV=3	Eno1	10090	sp|P17182|ENOA_MOUSE	220.47	6	6	6	22.58	47140	6.36	1.07744	1.12096	0.868652	0.932941	1.00519	1	0.118854	0.959527	0.957068	0.966703	1.01285	1.00293	1.01828	0.984818	0.986227	0.0281415	0.806649	0.993472	0.804257	0.930515	0.833269	0.833269	0.873633	0.0844484	1.06004	0.906891	0.810309	0.924216	0.918702	0.918702	0.924031	0.0890967	0.946907	0.0717582	6.75638
412	SCRN3_MOUSE	Q3TMH2	sp|Q3TMH2|SCRN3_MOUSE	Secernin-3 OS=Mus musculus (Mouse) GN=Scrn3 PE=1 SV=1	Scrn3	10090	sp|Q3TMH2|SCRN3_MOUSE	92.116	3	3	3	8.37	47661	5.46	1.07744	1.12096	0.868652	0.932941	1.00519	1	0.118854	0.959527	0.957068	0.966703	1.01285	1.00293	1.01828	0.984818	0.986227	0.0281415	0.806649	0.993472	0.804257	0.930515	0.833269	0.833269	0.873633	0.0844484	1.06004	0.906891	0.810309	0.924216	0.918702	0.918702	0.924031	0.0890967	0.946907	0.0717582	6.75638
412	ARP3_MOUSE	Q99JY9	sp|Q99JY9|ARP3_MOUSE	Actin-related protein 3 OS=Mus musculus (Mouse) GN=Actr3 PE=1 SV=3	Actr3	10090	sp|Q99JY9|ARP3_MOUSE	245.113	8	8	8	32.54	47357	5.61	1.07744	1.12096	0.868652	0.932941	1.00519	1	0.118854	0.959527	0.957068	0.966703	1.01285	1.00293	1.01828	0.984818	0.986227	0.0281415	0.806649	0.993472	0.804257	0.930515	0.833269	0.833269	0.873633	0.0844484	1.06004	0.906891	0.810309	0.924216	0.918702	0.918702	0.924031	0.0890967	0.946907	0.0717582	6.75638
412	QCR1_MOUSE	Q9CZ13	sp|Q9CZ13|QCR1_MOUSE	Cytochrome b-c1 complex subunit 1, mitochondrial OS=Mus musculus (Mouse) GN=Uqcrc1 PE=1 SV=2	Uqcrc1	10090	sp|Q9CZ13|QCR1_MOUSE	868.788	23	24	24	47.29	52851	5.34	1.07744	1.12096	0.868652	0.932941	1.00519	1	0.118854	0.959527	0.957068	0.966703	1.01285	1.00293	1.01828	0.984818	0.986227	0.0281415	0.806649	0.993472	0.804257	0.930515	0.833269	0.833269	0.873633	0.0844484	1.06004	0.906891	0.810309	0.924216	0.918702	0.918702	0.924031	0.0890967	0.946907	0.0717582	6.75638
412	DX39B_MOUSE	Q9Z1N5	sp|Q9Z1N5|DX39B_MOUSE	Spliceosome RNA helicase Ddx39b OS=Mus musculus (Mouse) GN=Ddx39b PE=1 SV=1	Ddx39b	10090	sp|Q9Z1N5|DX39B_MOUSE	596.467	14	17	17	36.45	49035	5.44	1.07744	1.12096	0.868652	0.932941	1.00519	1	0.118854	0.959527	0.957068	0.966703	1.01285	1.00293	1.01828	0.984818	0.986227	0.0281415	0.806649	0.993472	0.804257	0.930515	0.833269	0.833269	0.873633	0.0844484	1.06004	0.906891	0.810309	0.924216	0.918702	0.918702	0.924031	0.0890967	0.946907	0.0717582	6.75638
417	QCR1_MOUSE	Q9CZ13	sp|Q9CZ13|QCR1_MOUSE	Cytochrome b-c1 complex subunit 1, mitochondrial OS=Mus musculus (Mouse) GN=Uqcrc1 PE=1 SV=2	Uqcrc1	10090	sp|Q9CZ13|QCR1_MOUSE	154.425	11	11	11	23.12	52851	5.34	1.19807	0.9166	0.908967	0.976363	0.946481	1	0.135441	0.959527	0.957068	0.966703	1.01285	1.00293	1.01828	0.984818	0.986227	0.0281415	0.921367	1.04256	0.891771	0.931016	0.965774	0.931016	0.950497	0.0578477	0.8466	0.876085	0.909502	0.932781	0.866931	0.876085	0.88638	0.034476	0.954671	0.0548154	9.38705
417	DX39B_MOUSE	Q9Z1N5	sp|Q9Z1N5|DX39B_MOUSE	Spliceosome RNA helicase Ddx39b OS=Mus musculus (Mouse) GN=Ddx39b PE=1 SV=1	Ddx39b	10090	sp|Q9Z1N5|DX39B_MOUSE	79.468	3	3	3	10.05	49035	5.44	1.19807	0.9166	0.908967	0.976363	0.946481	1	0.135441	0.959527	0.957068	0.966703	1.01285	1.00293	1.01828	0.984818	0.986227	0.0281415	0.921367	1.04256	0.891771	0.931016	0.965774	0.931016	0.950497	0.0578477	0.8466	0.876085	0.909502	0.932781	0.866931	0.876085	0.88638	0.034476	0.954671	0.0548154	9.38705
512	DPYL4_MOUSE	O35098	sp|O35098|DPYL4_MOUSE	Dihydropyrimidinase-related protein 4 OS=Mus musculus (Mouse) GN=Dpysl4 PE=1 SV=1	Dpysl4	10090	sp|O35098|DPYL4_MOUSE	145.166	5	5	5	10.31	61961	6.51	1.10309	1.058	0.957137	0.881776	1.00757	1	0.0996748	0.917843	0.848914	0.840293	1.07705	0.927232	0.938973	0.922538	0.925051	0.085246	0.83273	1.00043	0.841196	0.869036	0.773216	0.841196	0.863321	0.0842237	0.77618	0.948809	0.827186	0.837167	0.901927	0.837167	0.858254	0.0675527	0.909615	0.0731474	6.7159
512	WDR1_MOUSE	O88342	sp|O88342|WDR1_MOUSE	WD repeat-containing protein 1 OS=Mus musculus (Mouse) GN=Wdr1 PE=1 SV=3	Wdr1	10090	sp|O88342|WDR1_MOUSE	155.637	3	3	3	8.58	66406	6.11	1.10309	1.058	0.957137	0.881776	1.00757	1	0.0996748	0.917843	0.848914	0.840293	1.07705	0.927232	0.938973	0.922538	0.925051	0.085246	0.83273	1.00043	0.841196	0.869036	0.773216	0.841196	0.863321	0.0842237	0.77618	0.948809	0.827186	0.837167	0.901927	0.837167	0.858254	0.0675527	0.909615	0.0731474	6.7159
512	HCK_MOUSE	P08103	sp|P08103|HCK_MOUSE	Tyrosine-protein kinase HCK OS=Mus musculus (Mouse) GN=Hck PE=1 SV=4	Hck	10090	sp|P08103|HCK_MOUSE	49.539	2	2	1	3.44	59129	6.89	1.10309	1.058	0.957137	0.881776	1.00757	1	0.0996748	0.917843	0.848914	0.840293	1.07705	0.927232	0.938973	0.922538	0.925051	0.085246	0.83273	1.00043	0.841196	0.869036	0.773216	0.841196	0.863321	0.0842237	0.77618	0.948809	0.827186	0.837167	0.901927	0.837167	0.858254	0.0675527	0.909615	0.0731474	6.7159
512	FYN_MOUSE	P39688	sp|P39688|FYN_MOUSE	Tyrosine-protein kinase Fyn OS=Mus musculus (Mouse) GN=Fyn PE=1 SV=4	Fyn	10090	sp|P39688|FYN_MOUSE	65.391	3	3	1	5.77	60674	6.24	1.10309	1.058	0.957137	0.881776	1.00757	1	0.0996748	0.917843	0.848914	0.840293	1.07705	0.927232	0.938973	0.922538	0.925051	0.085246	0.83273	1.00043	0.841196	0.869036	0.773216	0.841196	0.863321	0.0842237	0.77618	0.948809	0.827186	0.837167	0.901927	0.837167	0.858254	0.0675527	0.909615	0.0731474	6.7159
512	EM55_MOUSE	P70290	sp|P70290|EM55_MOUSE	55 kDa erythrocyte membrane protein OS=Mus musculus (Mouse) GN=Mpp1 PE=1 SV=1	Mpp1	10090	sp|P70290|EM55_MOUSE	50.915	2	2	2	5.15	52227	6.7	1.10309	1.058	0.957137	0.881776	1.00757	1	0.0996748	0.917843	0.848914	0.840293	1.07705	0.927232	0.938973	0.922538	0.925051	0.085246	0.83273	1.00043	0.841196	0.869036	0.773216	0.841196	0.863321	0.0842237	0.77618	0.948809	0.827186	0.837167	0.901927	0.837167	0.858254	0.0675527	0.909615	0.0731474	6.7159
512	DPYL1_MOUSE	P97427	sp|P97427|DPYL1_MOUSE	Dihydropyrimidinase-related protein 1 OS=Mus musculus (Mouse) GN=Crmp1 PE=1 SV=1	Crmp1	10090	sp|P97427|DPYL1_MOUSE	85.783	3	3	3	5.59	62167	6.64	1.10309	1.058	0.957137	0.881776	1.00757	1	0.0996748	0.917843	0.848914	0.840293	1.07705	0.927232	0.938973	0.922538	0.925051	0.085246	0.83273	1.00043	0.841196	0.869036	0.773216	0.841196	0.863321	0.0842237	0.77618	0.948809	0.827186	0.837167	0.901927	0.837167	0.858254	0.0675527	0.909615	0.0731474	6.7159
512	G6PD1_MOUSE	Q00612	sp|Q00612|G6PD1_MOUSE	Glucose-6-phosphate 1-dehydrogenase X OS=Mus musculus (Mouse) GN=G6pdx PE=1 SV=3	G6pdx	10090	sp|Q00612|G6PD1_MOUSE	292.88	9	9	9	21.75	59262	6.07	1.10309	1.058	0.957137	0.881776	1.00757	1	0.0996748	0.917843	0.848914	0.840293	1.07705	0.927232	0.938973	0.922538	0.925051	0.085246	0.83273	1.00043	0.841196	0.869036	0.773216	0.841196	0.863321	0.0842237	0.77618	0.948809	0.827186	0.837167	0.901927	0.837167	0.858254	0.0675527	0.909615	0.0731474	6.7159
512	YES_MOUSE	Q04736	sp|Q04736|YES_MOUSE	Tyrosine-protein kinase Yes OS=Mus musculus (Mouse) GN=Yes1 PE=1 SV=3	Yes1	10090	sp|Q04736|YES_MOUSE	77.723	3	3	1	5.73	60630	6.23	1.10309	1.058	0.957137	0.881776	1.00757	1	0.0996748	0.917843	0.848914	0.840293	1.07705	0.927232	0.938973	0.922538	0.925051	0.085246	0.83273	1.00043	0.841196	0.869036	0.773216	0.841196	0.863321	0.0842237	0.77618	0.948809	0.827186	0.837167	0.901927	0.837167	0.858254	0.0675527	0.909615	0.0731474	6.7159
512	FSCN1_MOUSE	Q61553	sp|Q61553|FSCN1_MOUSE	Fascin OS=Mus musculus (Mouse) GN=Fscn1 PE=1 SV=4	Fscn1	10090	sp|Q61553|FSCN1_MOUSE	95.268	3	3	3	8.52	54507	6.43	1.10309	1.058	0.957137	0.881776	1.00757	1	0.0996748	0.917843	0.848914	0.840293	1.07705	0.927232	0.938973	0.922538	0.925051	0.085246	0.83273	1.00043	0.841196	0.869036	0.773216	0.841196	0.863321	0.0842237	0.77618	0.948809	0.827186	0.837167	0.901927	0.837167	0.858254	0.0675527	0.909615	0.0731474	6.7159
512	SERA_MOUSE	Q61753	sp|Q61753|SERA_MOUSE	D-3-phosphoglycerate dehydrogenase OS=Mus musculus (Mouse) GN=Phgdh PE=1 SV=3	Phgdh	10090	sp|Q61753|SERA_MOUSE	96.238	3	3	3	6.19	56585	6.14	1.10309	1.058	0.957137	0.881776	1.00757	1	0.0996748	0.917843	0.848914	0.840293	1.07705	0.927232	0.938973	0.922538	0.925051	0.085246	0.83273	1.00043	0.841196	0.869036	0.773216	0.841196	0.863321	0.0842237	0.77618	0.948809	0.827186	0.837167	0.901927	0.837167	0.858254	0.0675527	0.909615	0.0731474	6.7159
512	SYN2_MOUSE	Q64332	sp|Q64332|SYN2_MOUSE	Synapsin-2 OS=Mus musculus (Mouse) GN=Syn2 PE=1 SV=2	Syn2	10090	sp|Q64332|SYN2_MOUSE	201.743	6	6	6	12.46	63372	8.59	1.10309	1.058	0.957137	0.881776	1.00757	1	0.0996748	0.917843	0.848914	0.840293	1.07705	0.927232	0.938973	0.922538	0.925051	0.085246	0.83273	1.00043	0.841196	0.869036	0.773216	0.841196	0.863321	0.0842237	0.77618	0.948809	0.827186	0.837167	0.901927	0.837167	0.858254	0.0675527	0.909615	0.0731474	6.7159
512	DC1L1_MOUSE	Q8R1Q8	sp|Q8R1Q8|DC1L1_MOUSE	Cytoplasmic dynein 1 light intermediate chain 1 OS=Mus musculus (Mouse) GN=Dync1li1 PE=1 SV=1	Dync1li1	10090	sp|Q8R1Q8|DC1L1_MOUSE	97.322	5	5	5	11.09	56614	6.01	1.10309	1.058	0.957137	0.881776	1.00757	1	0.0996748	0.917843	0.848914	0.840293	1.07705	0.927232	0.938973	0.922538	0.925051	0.085246	0.83273	1.00043	0.841196	0.869036	0.773216	0.841196	0.863321	0.0842237	0.77618	0.948809	0.827186	0.837167	0.901927	0.837167	0.858254	0.0675527	0.909615	0.0731474	6.7159
512	SYDC_MOUSE	Q922B2	sp|Q922B2|SYDC_MOUSE	Aspartate--tRNA ligase, cytoplasmic OS=Mus musculus (Mouse) GN=Dars PE=1 SV=2	Dars	10090	sp|Q922B2|SYDC_MOUSE	103.927	3	3	3	6.19	57147	6.06	1.10309	1.058	0.957137	0.881776	1.00757	1	0.0996748	0.917843	0.848914	0.840293	1.07705	0.927232	0.938973	0.922538	0.925051	0.085246	0.83273	1.00043	0.841196	0.869036	0.773216	0.841196	0.863321	0.0842237	0.77618	0.948809	0.827186	0.837167	0.901927	0.837167	0.858254	0.0675527	0.909615	0.0731474	6.7159
512	PRP19_MOUSE	Q99KP6	sp|Q99KP6|PRP19_MOUSE	Pre-mRNA-processing factor 19 OS=Mus musculus (Mouse) GN=Prpf19 PE=1 SV=1	Prpf19	10090	sp|Q99KP6|PRP19_MOUSE	155.566	4	4	4	9.72	55238	6.14	1.10309	1.058	0.957137	0.881776	1.00757	1	0.0996748	0.917843	0.848914	0.840293	1.07705	0.927232	0.938973	0.922538	0.925051	0.085246	0.83273	1.00043	0.841196	0.869036	0.773216	0.841196	0.863321	0.0842237	0.77618	0.948809	0.827186	0.837167	0.901927	0.837167	0.858254	0.0675527	0.909615	0.0731474	6.7159
512	PCCB_MOUSE	Q99MN9	sp|Q99MN9|PCCB_MOUSE	Propionyl-CoA carboxylase beta chain, mitochondrial OS=Mus musculus (Mouse) GN=Pccb PE=1 SV=2	Pccb	10090	sp|Q99MN9|PCCB_MOUSE	84.839	4	4	4	9.06	58409	6.53	1.10309	1.058	0.957137	0.881776	1.00757	1	0.0996748	0.917843	0.848914	0.840293	1.07705	0.927232	0.938973	0.922538	0.925051	0.085246	0.83273	1.00043	0.841196	0.869036	0.773216	0.841196	0.863321	0.0842237	0.77618	0.948809	0.827186	0.837167	0.901927	0.837167	0.858254	0.0675527	0.909615	0.0731474	6.7159
512	SCOT1_MOUSE	Q9D0K2	sp|Q9D0K2|SCOT1_MOUSE	Succinyl-CoA:3-ketoacid coenzyme A transferase 1, mitochondrial OS=Mus musculus (Mouse) GN=Oxct1 PE=1 SV=1	Oxct1	10090	sp|Q9D0K2|SCOT1_MOUSE	102.926	4	4	4	10.38	55988	7.01	1.10309	1.058	0.957137	0.881776	1.00757	1	0.0996748	0.917843	0.848914	0.840293	1.07705	0.927232	0.938973	0.922538	0.925051	0.085246	0.83273	1.00043	0.841196	0.869036	0.773216	0.841196	0.863321	0.0842237	0.77618	0.948809	0.827186	0.837167	0.901927	0.837167	0.858254	0.0675527	0.909615	0.0731474	6.7159
540	TBA1B_MOUSE	P05213	sp|P05213|TBA1B_MOUSE	Tubulin alpha-1B chain OS=Mus musculus (Mouse) GN=Tuba1b PE=1 SV=2	Tuba1b	10090	sp|P05213|TBA1B_MOUSE; sp|P68369|TBA1A_MOUSE; sp|P68373|TBA1C_MOUSE	295.079	8	8	8	20.4	50151	4.94	1.16317	0.907496	0.92508	1.00426	0.964669	1	0.116635	0.967932	0.863262	1.01136	0.969349	0.860627	0.665343	0.915597	0.889645	0.125813	0.917131	0.907283	0.72241	0.954372	0.943772	0.917131	0.888993	0.0950676	0.967447	0.928769	1.01826	0.937348	0.883348	0.937348	0.947034	0.0499315	0.936755	0.0572741	3.83774
540	KCC4_MOUSE	P08414	sp|P08414|KCC4_MOUSE	Calcium/calmodulin-dependent protein kinase type IV OS=Mus musculus (Mouse) GN=Camk4 PE=1 SV=2	Camk4	10090	sp|P08414|KCC4_MOUSE	48.032	2	2	2	4.26	52627	4.83	1.16317	0.907496	0.92508	1.00426	0.964669	1	0.116635	0.967932	0.863262	1.01136	0.969349	0.860627	0.665343	0.915597	0.889645	0.125813	0.917131	0.907283	0.72241	0.954372	0.943772	0.917131	0.888993	0.0950676	0.967447	0.928769	1.01826	0.937348	0.883348	0.937348	0.947034	0.0499315	0.936755	0.0572741	3.83774
540	GDIA_MOUSE	P50396	sp|P50396|GDIA_MOUSE	Rab GDP dissociation inhibitor alpha OS=Mus musculus (Mouse) GN=Gdi1 PE=1 SV=3	Gdi1	10090	sp|P50396|GDIA_MOUSE	1631.33	27	39	39	68.68	50521	4.95	1.16317	0.907496	0.92508	1.00426	0.964669	1	0.116635	0.967932	0.863262	1.01136	0.969349	0.860627	0.665343	0.915597	0.889645	0.125813	0.917131	0.907283	0.72241	0.954372	0.943772	0.917131	0.888993	0.0950676	0.967447	0.928769	1.01826	0.937348	0.883348	0.937348	0.947034	0.0499315	0.936755	0.0572741	3.83774
540	ATPB_MOUSE	P56480	sp|P56480|ATPB_MOUSE	ATP synthase subunit beta, mitochondrial OS=Mus musculus (Mouse) GN=Atp5b PE=1 SV=2	Atp5b	10090	sp|P56480|ATPB_MOUSE	442.578	12	12	12	27.22	56300	4.99	1.16317	0.907496	0.92508	1.00426	0.964669	1	0.116635	0.967932	0.863262	1.01136	0.969349	0.860627	0.665343	0.915597	0.889645	0.125813	0.917131	0.907283	0.72241	0.954372	0.943772	0.917131	0.888993	0.0950676	0.967447	0.928769	1.01826	0.937348	0.883348	0.937348	0.947034	0.0499315	0.936755	0.0572741	3.83774
540	RMD3_MOUSE	Q3UJU9	sp|Q3UJU9|RMD3_MOUSE	Regulator of microtubule dynamics protein 3 OS=Mus musculus (Mouse) GN=Rmdn3 PE=1 SV=2	Rmdn3	10090	sp|Q3UJU9|RMD3_MOUSE	46.975	2	2	2	3.4	52028	5.11	1.16317	0.907496	0.92508	1.00426	0.964669	1	0.116635	0.967932	0.863262	1.01136	0.969349	0.860627	0.665343	0.915597	0.889645	0.125813	0.917131	0.907283	0.72241	0.954372	0.943772	0.917131	0.888993	0.0950676	0.967447	0.928769	1.01826	0.937348	0.883348	0.937348	0.947034	0.0499315	0.936755	0.0572741	3.83774
540	2AAA_MOUSE	Q76MZ3	sp|Q76MZ3|2AAA_MOUSE	Serine/threonine-protein phosphatase 2A 65 kDa regulatory subunit A alpha isoform OS=Mus musculus (Mouse) GN=Ppp2r1a PE=1 SV=3	Ppp2r1a	10090	sp|Q76MZ3|2AAA_MOUSE	1560.4	28	36	36	54.16	65322	5	1.16317	0.907496	0.92508	1.00426	0.964669	1	0.116635	0.967932	0.863262	1.01136	0.969349	0.860627	0.665343	0.915597	0.889645	0.125813	0.917131	0.907283	0.72241	0.954372	0.943772	0.917131	0.888993	0.0950676	0.967447	0.928769	1.01826	0.937348	0.883348	0.937348	0.947034	0.0499315	0.936755	0.0572741	3.83774
554	DPYL2_MOUSE	O08553	sp|O08553|DPYL2_MOUSE	Dihydropyrimidinase-related protein 2 OS=Mus musculus (Mouse) GN=Dpysl2 PE=1 SV=2	Dpysl2	10090	sp|O08553|DPYL2_MOUSE	175.787	2	2	2	7.52	62277	5.95	1.0532	1.08098	0.954689	0.91113	1.00394	1	0.08029	0.991712	0.911043	1.02762	0.984576	0.824307	0.930875	0.957726	0.945022	0.072792	1.09862	1.10158	1.31493	1.11328	0.98285	1.10158	1.12225	0.120026	0.948753	0.995434	1.00725	1.02541	1.07733	1.00725	1.01084	0.0467394	1.04398	0.0655252	15.9428
554	HNRPK_MOUSE	P61979	sp|P61979|HNRPK_MOUSE	Heterogeneous nuclear ribonucleoprotein K OS=Mus musculus (Mouse) GN=Hnrnpk PE=1 SV=1	Hnrnpk	10090	sp|P61979|HNRPK_MOUSE	578.433	15	15	15	36.29	50976	5.39	1.0532	1.08098	0.954689	0.91113	1.00394	1	0.08029	0.991712	0.911043	1.02762	0.984576	0.824307	0.930875	0.957726	0.945022	0.072792	1.09862	1.10158	1.31493	1.11328	0.98285	1.10158	1.12225	0.120026	0.948753	0.995434	1.00725	1.02541	1.07733	1.00725	1.01084	0.0467394	1.04398	0.0655252	15.9428
554	PUF60_MOUSE	Q3UEB3	sp|Q3UEB3|PUF60_MOUSE	Poly(U)-binding-splicing factor PUF60 OS=Mus musculus (Mouse) GN=Puf60 PE=1 SV=2	Puf60	10090	sp|Q3UEB3|PUF60_MOUSE	255.376	5	5	5	15.6	60248	5.2	1.0532	1.08098	0.954689	0.91113	1.00394	1	0.08029	0.991712	0.911043	1.02762	0.984576	0.824307	0.930875	0.957726	0.945022	0.072792	1.09862	1.10158	1.31493	1.11328	0.98285	1.10158	1.12225	0.120026	0.948753	0.995434	1.00725	1.02541	1.07733	1.00725	1.01084	0.0467394	1.04398	0.0655252	15.9428
582	DPYL2_MOUSE	O08553	sp|O08553|DPYL2_MOUSE	Dihydropyrimidinase-related protein 2 OS=Mus musculus (Mouse) GN=Dpysl2 PE=1 SV=2	Dpysl2	10090	sp|O08553|DPYL2_MOUSE	66.665	3	3	3	4.9	62277	5.95	1.09361	0.990531	0.990514	0.925341	0.990523	1	0.0695633	0.798596	0.830974	0.820553	0.782816	0.800542	0.765561	0.799569	0.79984	0.0239387	0.853468	0.996922	0.45083	0.870665	0.895568	0.870665	0.813491	0.210222	1.01802	0.847135	0.817063	0.834151	0.808188	0.834151	0.864911	0.0869051	0.865766	0.0955679	3.54323
582	ALBU_MOUSE	P07724	sp|P07724|ALBU_MOUSE	Serum albumin OS=Mus musculus (Mouse) GN=Alb PE=1 SV=3	Alb	10090	sp|P07724|ALBU_MOUSE	363.495	11	11	11	18.09	68692	5.53	1.09361	0.990531	0.990514	0.925341	0.990523	1	0.0695633	0.798596	0.830974	0.820553	0.782816	0.800542	0.765561	0.799569	0.79984	0.0239387	0.853468	0.996922	0.45083	0.870665	0.895568	0.870665	0.813491	0.210222	1.01802	0.847135	0.817063	0.834151	0.808188	0.834151	0.864911	0.0869051	0.865766	0.0955679	3.54323
582	VATA_MOUSE	P50516	sp|P50516|VATA_MOUSE	V-type proton ATPase catalytic subunit A OS=Mus musculus (Mouse) GN=Atp6v1a PE=1 SV=2	Atp6v1a	10090	sp|P50516|VATA_MOUSE	62.585	3	3	3	6.81	68326	5.41	1.09361	0.990531	0.990514	0.925341	0.990523	1	0.0695633	0.798596	0.830974	0.820553	0.782816	0.800542	0.765561	0.799569	0.79984	0.0239387	0.853468	0.996922	0.45083	0.870665	0.895568	0.870665	0.813491	0.210222	1.01802	0.847135	0.817063	0.834151	0.808188	0.834151	0.864911	0.0869051	0.865766	0.0955679	3.54323
582	HSP7C_MOUSE	P63017	sp|P63017|HSP7C_MOUSE	Heat shock cognate 71 kDa protein OS=Mus musculus (Mouse) GN=Hspa8 PE=1 SV=1	Hspa8	10090	sp|P63017|HSP7C_MOUSE	74.19	3	3	3	6.19	70871	5.37	1.09361	0.990531	0.990514	0.925341	0.990523	1	0.0695633	0.798596	0.830974	0.820553	0.782816	0.800542	0.765561	0.799569	0.79984	0.0239387	0.853468	0.996922	0.45083	0.870665	0.895568	0.870665	0.813491	0.210222	1.01802	0.847135	0.817063	0.834151	0.808188	0.834151	0.864911	0.0869051	0.865766	0.0955679	3.54323
623	MOES_MOUSE	P26041	sp|P26041|MOES_MOUSE	Moesin OS=Mus musculus (Mouse) GN=Msn PE=1 SV=3	Msn	10090	sp|P26041|MOES_MOUSE	102.358	4	4	4	6.24	67766	6.22	0.983918	1.0993	0.919685	0.9971	0.990509	1	0.0743358	1.04697	1.0428	1.14501	1.04278	1.0571	1.11469	1.05204	1.07489	0.0439493	1.13695	1.10671	1.10826	1.07008	1.01878	1.10671	1.08816	0.0454652	1.05698	1.0168	1.09806	1.00841	1.07172	1.05698	1.0504	0.0376195	1.04152	0.0457395	17.9398
623	NSF_MOUSE	P46460	sp|P46460|NSF_MOUSE	Vesicle-fusing ATPase OS=Mus musculus (Mouse) GN=Nsf PE=1 SV=2	Nsf	10090	sp|P46460|NSF_MOUSE	347.642	11	11	11	17.61	82613	6.52	0.983918	1.0993	0.919685	0.9971	0.990509	1	0.0743358	1.04697	1.0428	1.14501	1.04278	1.0571	1.11469	1.05204	1.07489	0.0439493	1.13695	1.10671	1.10826	1.07008	1.01878	1.10671	1.08816	0.0454652	1.05698	1.0168	1.09806	1.00841	1.07172	1.05698	1.0504	0.0376195	1.04152	0.0457395	17.9398
623	HS12A_MOUSE	Q8K0U4	sp|Q8K0U4|HS12A_MOUSE	Heat shock 70 kDa protein 12A OS=Mus musculus (Mouse) GN=Hspa12a PE=1 SV=1	Hspa12a	10090	sp|Q8K0U4|HS12A_MOUSE	78.994	2	2	2	3.7	74871	6.33	0.983918	1.0993	0.919685	0.9971	0.990509	1	0.0743358	1.04697	1.0428	1.14501	1.04278	1.0571	1.11469	1.05204	1.07489	0.0439493	1.13695	1.10671	1.10826	1.07008	1.01878	1.10671	1.08816	0.0454652	1.05698	1.0168	1.09806	1.00841	1.07172	1.05698	1.0504	0.0376195	1.04152	0.0457395	17.9398
630	RADI_MOUSE	P26043	sp|P26043|RADI_MOUSE	Radixin OS=Mus musculus (Mouse) GN=Rdx PE=1 SV=3	Rdx	10090	sp|P26043|RADI_MOUSE	167.418	9	9	9	13.55	68542	5.91	0.794316	1.12025	1.01726	1.06818	1.04272	1	0.143425	1.00618	1.03818	1.0098	1.10954	1.05153	0.964431	1.02399	1.02994	0.0492603	1.13081	1.11762	1.61857	1.17061	1.08993	1.13081	1.22551	0.221641	1.20034	1.04648	0.990061	1.17966	1.31378	1.17966	1.14606	0.128895	1.13745	0.110815	16.5391
630	NSF_MOUSE	P46460	sp|P46460|NSF_MOUSE	Vesicle-fusing ATPase OS=Mus musculus (Mouse) GN=Nsf PE=1 SV=2	Nsf	10090	sp|P46460|NSF_MOUSE	1099.21	30	31	31	36.83	82613	6.52	0.794316	1.12025	1.01726	1.06818	1.04272	1	0.143425	1.00618	1.03818	1.0098	1.10954	1.05153	0.964431	1.02399	1.02994	0.0492603	1.13081	1.11762	1.61857	1.17061	1.08993	1.13081	1.22551	0.221641	1.20034	1.04648	0.990061	1.17966	1.31378	1.17966	1.14606	0.128895	1.13745	0.110815	16.5391
630	DPYL1_MOUSE	P97427	sp|P97427|DPYL1_MOUSE	Dihydropyrimidinase-related protein 1 OS=Mus musculus (Mouse) GN=Crmp1 PE=1 SV=1	Crmp1	10090	sp|P97427|DPYL1_MOUSE	311.584	11	11	11	19.93	62167	6.64	0.794316	1.12025	1.01726	1.06818	1.04272	1	0.143425	1.00618	1.03818	1.0098	1.10954	1.05153	0.964431	1.02399	1.02994	0.0492603	1.13081	1.11762	1.61857	1.17061	1.08993	1.13081	1.22551	0.221641	1.20034	1.04648	0.990061	1.17966	1.31378	1.17966	1.14606	0.128895	1.13745	0.110815	16.5391
630	HS12A_MOUSE	Q8K0U4	sp|Q8K0U4|HS12A_MOUSE	Heat shock 70 kDa protein 12A OS=Mus musculus (Mouse) GN=Hspa12a PE=1 SV=1	Hspa12a	10090	sp|Q8K0U4|HS12A_MOUSE	285.589	6	6	6	10.81	74871	6.33	0.794316	1.12025	1.01726	1.06818	1.04272	1	0.143425	1.00618	1.03818	1.0098	1.10954	1.05153	0.964431	1.02399	1.02994	0.0492603	1.13081	1.11762	1.61857	1.17061	1.08993	1.13081	1.22551	0.221641	1.20034	1.04648	0.990061	1.17966	1.31378	1.17966	1.14606	0.128895	1.13745	0.110815	16.5391
630	WASF1_MOUSE	Q8R5H6	sp|Q8R5H6|WASF1_MOUSE	Wiskott-Aldrich syndrome protein family member 1 OS=Mus musculus (Mouse) GN=Wasf1 PE=1 SV=2	Wasf1	10090	sp|Q8R5H6|WASF1_MOUSE	117.667	4	4	4	8.05	61509	5.94	0.794316	1.12025	1.01726	1.06818	1.04272	1	0.143425	1.00618	1.03818	1.0098	1.10954	1.05153	0.964431	1.02399	1.02994	0.0492603	1.13081	1.11762	1.61857	1.17061	1.08993	1.13081	1.22551	0.221641	1.20034	1.04648	0.990061	1.17966	1.31378	1.17966	1.14606	0.128895	1.13745	0.110815	16.5391
677	SYN1_MOUSE	O88935	sp|O88935|SYN1_MOUSE	Synapsin-1 OS=Mus musculus (Mouse) GN=Syn1 PE=1 SV=2	Syn1	10090	sp|O88935|SYN1_MOUSE	93.456	3	3	3	5.1	74097	9.81	1.18457	0.909582	0.965541	0.940307	0.952924	1	0.125156	0.987881	1.00272	0.991145	0.930479	0.959684	0.862918	0.973782	0.955805	0.0524663	0.898707	0.947163	0.758449	0.912383	0.878014	0.898707	0.878943	0.0719069	0.990575	0.88364	0.934635	0.873821	0.903171	0.903171	0.917168	0.0471505	0.937827	0.0633254	6.17642
677	PANK4_MOUSE	Q80YV4	sp|Q80YV4|PANK4_MOUSE	Pantothenate kinase 4 OS=Mus musculus (Mouse) GN=Pank4 PE=1 SV=2	Pank4	10090	sp|Q80YV4|PANK4_MOUSE	100.856	3	3	3	4.27	91522	6.28	1.18457	0.909582	0.965541	0.940307	0.952924	1	0.125156	0.987881	1.00272	0.991145	0.930479	0.959684	0.862918	0.973782	0.955805	0.0524663	0.898707	0.947163	0.758449	0.912383	0.878014	0.898707	0.878943	0.0719069	0.990575	0.88364	0.934635	0.873821	0.903171	0.903171	0.917168	0.0471505	0.937827	0.0633254	6.17642
677	MIC60_MOUSE	Q8CAQ8	sp|Q8CAQ8|MIC60_MOUSE	MICOS complex subunit Mic60 OS=Mus musculus (Mouse) GN=Immt PE=1 SV=1	Immt	10090	sp|Q8CAQ8|MIC60_MOUSE	2192.26	45	54	54	54.82	83900	5.79	1.18457	0.909582	0.965541	0.940307	0.952924	1	0.125156	0.987881	1.00272	0.991145	0.930479	0.959684	0.862918	0.973782	0.955805	0.0524663	0.898707	0.947163	0.758449	0.912383	0.878014	0.898707	0.878943	0.0719069	0.990575	0.88364	0.934635	0.873821	0.903171	0.903171	0.917168	0.0471505	0.937827	0.0633254	6.17642
1019	HBB1_MOUSE	P02088	sp|P02088|HBB1_MOUSE	Hemoglobin subunit beta-1 OS=Mus musculus (Mouse) GN=Hbb-b1 PE=1 SV=2	Hbb-b1	10090	sp|P02088|HBB1_MOUSE	917.712	13	15	13	87.76	15840	7.26	0.613603	1.17281	1.35417	0.859412	1.01611	1	0.328821	0.706744	1.04797	1.01758	1.1207	0.710199	1.14483	1.03278	0.958003	0.198773	1.09947	1.49313	1.57164	0.97723	1.47984	1.47984	1.32426	0.266871	0.968784	1.16445	0.889108	1.04325	1.09015	1.04325	1.03115	0.106609	1.06981	0.177772	17.9423
1019	NDUA5_MOUSE	Q9CPP6	sp|Q9CPP6|NDUA5_MOUSE	NADH dehydrogenase [ubiquinone] 1 alpha subcomplex subunit 5 OS=Mus musculus (Mouse) GN=Ndufa5 PE=1 SV=3	Ndufa5	10090	sp|Q9CPP6|NDUA5_MOUSE	70.469	2	2	2	13.79	13359	8.04	0.613603	1.17281	1.35417	0.859412	1.01611	1	0.328821	0.706744	1.04797	1.01758	1.1207	0.710199	1.14483	1.03278	0.958003	0.198773	1.09947	1.49313	1.57164	0.97723	1.47984	1.47984	1.32426	0.266871	0.968784	1.16445	0.889108	1.04325	1.09015	1.04325	1.03115	0.106609	1.06981	0.177772	17.9423
1056	CTBP1_MOUSE	O88712	sp|O88712|CTBP1_MOUSE	C-terminal-binding protein 1 OS=Mus musculus (Mouse) GN=Ctbp1 PE=1 SV=2	Ctbp1	10090	sp|O88712|CTBP1_MOUSE	53.589	3	3	1	5.67	47744	6.28	1.11559	0.926817	0.9447	1.01289	0.978794	1	0.0855222	1.03876	0.931731	0.952103	1.02166	1.00563	1.00075	1.00319	0.991771	0.0413572	0.960373	0.983214	0.95622	1.01281	0.944241	0.960373	0.971371	0.0271292	0.894931	0.962615	0.932374	0.963532	0.880896	0.932374	0.926869	0.0380321	0.971158	0.0338478	9.53081
1056	TBA1B_MOUSE	P05213	sp|P05213|TBA1B_MOUSE	Tubulin alpha-1B chain OS=Mus musculus (Mouse) GN=Tuba1b PE=1 SV=2	Tuba1b	10090	sp|P05213|TBA1B_MOUSE	628.55	16	16	0	40.8	50151	4.94	1.11559	0.926817	0.9447	1.01289	0.978794	1	0.0855222	1.03876	0.931731	0.952103	1.02166	1.00563	1.00075	1.00319	0.991771	0.0413572	0.960373	0.983214	0.95622	1.01281	0.944241	0.960373	0.971371	0.0271292	0.894931	0.962615	0.932374	0.963532	0.880896	0.932374	0.926869	0.0380321	0.971158	0.0338478	9.53081
1056	CN37_MOUSE	P16330	sp|P16330|CN37_MOUSE	2',3'-cyclic-nucleotide 3'-phosphodiesterase OS=Mus musculus (Mouse) GN=Cnp PE=1 SV=3	Cnp	10090	sp|P16330|CN37_MOUSE	149.97	3	3	3	7.62	47123	9.08	1.11559	0.926817	0.9447	1.01289	0.978794	1	0.0855222	1.03876	0.931731	0.952103	1.02166	1.00563	1.00075	1.00319	0.991771	0.0413572	0.960373	0.983214	0.95622	1.01281	0.944241	0.960373	0.971371	0.0271292	0.894931	0.962615	0.932374	0.963532	0.880896	0.932374	0.926869	0.0380321	0.971158	0.0338478	9.53081
1056	ENOA_MOUSE	P17182	sp|P17182|ENOA_MOUSE	Alpha-enolase OS=Mus musculus (Mouse) GN=Eno1 PE=1 SV=3	Eno1	10090	sp|P17182|ENOA_MOUSE	606.444	14	17	16	35.71	47140	6.36	1.11559	0.926817	0.9447	1.01289	0.978794	1	0.0855222	1.03876	0.931731	0.952103	1.02166	1.00563	1.00075	1.00319	0.991771	0.0413572	0.960373	0.983214	0.95622	1.01281	0.944241	0.960373	0.971371	0.0271292	0.894931	0.962615	0.932374	0.963532	0.880896	0.932374	0.926869	0.0380321	0.971158	0.0338478	9.53081
1056	ENOB_MOUSE	P21550	sp|P21550|ENOB_MOUSE	Beta-enolase OS=Mus musculus (Mouse) GN=Eno3 PE=1 SV=3	Eno3	10090	sp|P21550|ENOB_MOUSE	96.934	2	2	1	6.68	47024	6.81	1.11559	0.926817	0.9447	1.01289	0.978794	1	0.0855222	1.03876	0.931731	0.952103	1.02166	1.00563	1.00075	1.00319	0.991771	0.0413572	0.960373	0.983214	0.95622	1.01281	0.944241	0.960373	0.971371	0.0271292	0.894931	0.962615	0.932374	0.963532	0.880896	0.932374	0.926869	0.0380321	0.971158	0.0338478	9.53081
1056	ADK_MOUSE	P55264	sp|P55264|ADK_MOUSE	Adenosine kinase OS=Mus musculus (Mouse) GN=Adk PE=1 SV=2	Adk	10090	sp|P55264|ADK_MOUSE	126.371	4	4	4	11.08	40148	5.84	1.11559	0.926817	0.9447	1.01289	0.978794	1	0.0855222	1.03876	0.931731	0.952103	1.02166	1.00563	1.00075	1.00319	0.991771	0.0413572	0.960373	0.983214	0.95622	1.01281	0.944241	0.960373	0.971371	0.0271292	0.894931	0.962615	0.932374	0.963532	0.880896	0.932374	0.926869	0.0380321	0.971158	0.0338478	9.53081
1056	CTBP2_MOUSE	P56546	sp|P56546|CTBP2_MOUSE	C-terminal-binding protein 2 OS=Mus musculus (Mouse) GN=Ctbp2 PE=1 SV=2	Ctbp2	10090	sp|P56546|CTBP2_MOUSE	100.681	4	4	2	7.87	48956	6.47	1.11559	0.926817	0.9447	1.01289	0.978794	1	0.0855222	1.03876	0.931731	0.952103	1.02166	1.00563	1.00075	1.00319	0.991771	0.0413572	0.960373	0.983214	0.95622	1.01281	0.944241	0.960373	0.971371	0.0271292	0.894931	0.962615	0.932374	0.963532	0.880896	0.932374	0.926869	0.0380321	0.971158	0.0338478	9.53081
1056	TBA4A_MOUSE	P68368	sp|P68368|TBA4A_MOUSE	Tubulin alpha-4A chain OS=Mus musculus (Mouse) GN=Tuba4a PE=1 SV=1	Tuba4a	10090	sp|P68368|TBA4A_MOUSE	472.631	15	15	3	36.61	49924	4.93	1.11559	0.926817	0.9447	1.01289	0.978794	1	0.0855222	1.03876	0.931731	0.952103	1.02166	1.00563	1.00075	1.00319	0.991771	0.0413572	0.960373	0.983214	0.95622	1.01281	0.944241	0.960373	0.971371	0.0271292	0.894931	0.962615	0.932374	0.963532	0.880896	0.932374	0.926869	0.0380321	0.971158	0.0338478	9.53081
1056	TBA1C_MOUSE	P68373	sp|P68373|TBA1C_MOUSE	Tubulin alpha-1C chain OS=Mus musculus (Mouse) GN=Tuba1c PE=1 SV=1	Tuba1c	10090	sp|P68373|TBA1C_MOUSE	646.599	16	16	1	40.98	49909	4.96	1.11559	0.926817	0.9447	1.01289	0.978794	1	0.0855222	1.03876	0.931731	0.952103	1.02166	1.00563	1.00075	1.00319	0.991771	0.0413572	0.960373	0.983214	0.95622	1.01281	0.944241	0.960373	0.971371	0.0271292	0.894931	0.962615	0.932374	0.963532	0.880896	0.932374	0.926869	0.0380321	0.971158	0.0338478	9.53081
1056	NDUS2_MOUSE	Q91WD5	sp|Q91WD5|NDUS2_MOUSE	NADH dehydrogenase [ubiquinone] iron-sulfur protein 2, mitochondrial OS=Mus musculus (Mouse) GN=Ndufs2 PE=1 SV=1	Ndufs2	10090	sp|Q91WD5|NDUS2_MOUSE	1064.89	19	23	23	46.65	52625	5.86	1.11559	0.926817	0.9447	1.01289	0.978794	1	0.0855222	1.03876	0.931731	0.952103	1.02166	1.00563	1.00075	1.00319	0.991771	0.0413572	0.960373	0.983214	0.95622	1.01281	0.944241	0.960373	0.971371	0.0271292	0.894931	0.962615	0.932374	0.963532	0.880896	0.932374	0.926869	0.0380321	0.971158	0.0338478	9.53081
1060	LDHB_MOUSE	P16125	sp|P16125|LDHB_MOUSE	L-lactate dehydrogenase B chain OS=Mus musculus (Mouse) GN=Ldhb PE=1 SV=2	Ldhb	10090	sp|P16125|LDHB_MOUSE	69.812	3	3	3	11.98	36572	5.7	1.12157	1.0122	0.964627	0.901604	0.988413	1	0.0928462	0.939315	0.972703	0.958369	0.936956	1.0236	0.927648	0.948842	0.959765	0.0352529	0.924454	0.972707	0.834586	0.980543	0.915045	0.924454	0.925467	0.0583825	0.959361	0.974131	0.881076	0.92018	0.9121	0.92018	0.929369	0.0374769	0.952723	0.0389374	6.45292
1060	CAZA2_MOUSE	P47754	sp|P47754|CAZA2_MOUSE	F-actin-capping protein subunit alpha-2 OS=Mus musculus (Mouse) GN=Capza2 PE=1 SV=3	Capza2	10090	sp|P47754|CAZA2_MOUSE	37.148	3	3	3	12.59	32967	5.58	1.12157	1.0122	0.964627	0.901604	0.988413	1	0.0928462	0.939315	0.972703	0.958369	0.936956	1.0236	0.927648	0.948842	0.959765	0.0352529	0.924454	0.972707	0.834586	0.980543	0.915045	0.924454	0.925467	0.0583825	0.959361	0.974131	0.881076	0.92018	0.9121	0.92018	0.929369	0.0374769	0.952723	0.0389374	6.45292
1060	GBB2_MOUSE	P62880	sp|P62880|GBB2_MOUSE	Guanine nucleotide-binding protein G(I)/G(S)/G(T) subunit beta-2 OS=Mus musculus (Mouse) GN=Gnb2 PE=1 SV=3	Gnb2	10090	sp|P62880|GBB2_MOUSE	205.866	6	7	7	21.76	37331	5.6	1.12157	1.0122	0.964627	0.901604	0.988413	1	0.0928462	0.939315	0.972703	0.958369	0.936956	1.0236	0.927648	0.948842	0.959765	0.0352529	0.924454	0.972707	0.834586	0.980543	0.915045	0.924454	0.925467	0.0583825	0.959361	0.974131	0.881076	0.92018	0.9121	0.92018	0.929369	0.0374769	0.952723	0.0389374	6.45292
1060	ODPB_MOUSE	Q9D051	sp|Q9D051|ODPB_MOUSE	Pyruvate dehydrogenase E1 component subunit beta, mitochondrial OS=Mus musculus (Mouse) GN=Pdhb PE=1 SV=1	Pdhb	10090	sp|Q9D051|ODPB_MOUSE	514.904	9	13	13	31.48	38937	5.39	1.12157	1.0122	0.964627	0.901604	0.988413	1	0.0928462	0.939315	0.972703	0.958369	0.936956	1.0236	0.927648	0.948842	0.959765	0.0352529	0.924454	0.972707	0.834586	0.980543	0.915045	0.924454	0.925467	0.0583825	0.959361	0.974131	0.881076	0.92018	0.9121	0.92018	0.929369	0.0374769	0.952723	0.0389374	6.45292
1224	PSMD4_MOUSE	O35226	sp|O35226|PSMD4_MOUSE	26S proteasome non-ATPase regulatory subunit 4 OS=Mus musculus (Mouse) GN=Psmd4 PE=1 SV=1	Psmd4	10090	sp|O35226|PSMD4_MOUSE	268.038	7	7	7	20.48	40703	4.67	1.14883	1.04715	0.920074	0.883939	0.983613	1	0.121426	0.927545	0.995549	0.961323	0.918032	0.938148	0.882361	0.932846	0.93716	0.0386144	0.831107	0.960408	0.805196	0.915881	0.864446	0.864446	0.875408	0.062999	0.903422	0.872395	0.904994	0.961436	1.01789	0.904994	0.932028	0.0577558	0.93799	0.0626372	5.37969
1224	HS90A_MOUSE	P07901	sp|P07901|HS90A_MOUSE	Heat shock protein HSP 90-alpha OS=Mus musculus (Mouse) GN=Hsp90aa1 PE=1 SV=4	Hsp90aa1	10090	sp|P07901|HS90A_MOUSE	281.579	9	9	6	13.37	84787	4.93	1.14883	1.04715	0.920074	0.883939	0.983613	1	0.121426	0.927545	0.995549	0.961323	0.918032	0.938148	0.882361	0.932846	0.93716	0.0386144	0.831107	0.960408	0.805196	0.915881	0.864446	0.864446	0.875408	0.062999	0.903422	0.872395	0.904994	0.961436	1.01789	0.904994	0.932028	0.0577558	0.93799	0.0626372	5.37969
1224	HS90B_MOUSE	P11499	sp|P11499|HS90B_MOUSE	Heat shock protein HSP 90-beta OS=Mus musculus (Mouse) GN=Hsp90ab1 PE=1 SV=3	Hsp90ab1	10090	sp|P11499|HS90B_MOUSE	196.761	4	4	1	6.63	83281	4.97	1.14883	1.04715	0.920074	0.883939	0.983613	1	0.121426	0.927545	0.995549	0.961323	0.918032	0.938148	0.882361	0.932846	0.93716	0.0386144	0.831107	0.960408	0.805196	0.915881	0.864446	0.864446	0.875408	0.062999	0.903422	0.872395	0.904994	0.961436	1.01789	0.904994	0.932028	0.0577558	0.93799	0.0626372	5.37969
1224	ATPB_MOUSE	P56480	sp|P56480|ATPB_MOUSE	ATP synthase subunit beta, mitochondrial OS=Mus musculus (Mouse) GN=Atp5b PE=1 SV=2	Atp5b	10090	sp|P56480|ATPB_MOUSE	460.708	12	12	12	26.09	56300	4.99	1.14883	1.04715	0.920074	0.883939	0.983613	1	0.121426	0.927545	0.995549	0.961323	0.918032	0.938148	0.882361	0.932846	0.93716	0.0386144	0.831107	0.960408	0.805196	0.915881	0.864446	0.864446	0.875408	0.062999	0.903422	0.872395	0.904994	0.961436	1.01789	0.904994	0.932028	0.0577558	0.93799	0.0626372	5.37969
1224	TBB4B_MOUSE	P68372	sp|P68372|TBB4B_MOUSE	Tubulin beta-4B chain OS=Mus musculus (Mouse) GN=Tubb4b PE=1 SV=1	Tubb4b	10090	sp|P68372|TBB4B_MOUSE; sp|P99024|TBB5_MOUSE; sp|Q9D6F9|TBB4A_MOUSE	114.545	3	3	2	6.97	49831	4.79	1.14883	1.04715	0.920074	0.883939	0.983613	1	0.121426	0.927545	0.995549	0.961323	0.918032	0.938148	0.882361	0.932846	0.93716	0.0386144	0.831107	0.960408	0.805196	0.915881	0.864446	0.864446	0.875408	0.062999	0.903422	0.872395	0.904994	0.961436	1.01789	0.904994	0.932028	0.0577558	0.93799	0.0626372	5.37969
1224	RBBP4_MOUSE	Q60972	sp|Q60972|RBBP4_MOUSE	Histone-binding protein RBBP4 OS=Mus musculus (Mouse) GN=Rbbp4 PE=1 SV=5	Rbbp4	10090	sp|Q60972|RBBP4_MOUSE	146.266	6	6	6	13.18	47655	4.74	1.14883	1.04715	0.920074	0.883939	0.983613	1	0.121426	0.927545	0.995549	0.961323	0.918032	0.938148	0.882361	0.932846	0.93716	0.0386144	0.831107	0.960408	0.805196	0.915881	0.864446	0.864446	0.875408	0.062999	0.903422	0.872395	0.904994	0.961436	1.01789	0.904994	0.932028	0.0577558	0.93799	0.0626372	5.37969
1224	TBB2A_MOUSE	Q7TMM9	sp|Q7TMM9|TBB2A_MOUSE	Tubulin beta-2A chain OS=Mus musculus (Mouse) GN=Tubb2a PE=1 SV=1	Tubb2a	10090	sp|Q7TMM9|TBB2A_MOUSE; sp|Q9CWF2|TBB2B_MOUSE	61.83	2	2	1	4.27	49906	4.78	1.14883	1.04715	0.920074	0.883939	0.983613	1	0.121426	0.927545	0.995549	0.961323	0.918032	0.938148	0.882361	0.932846	0.93716	0.0386144	0.831107	0.960408	0.805196	0.915881	0.864446	0.864446	0.875408	0.062999	0.903422	0.872395	0.904994	0.961436	1.01789	0.904994	0.932028	0.0577558	0.93799	0.0626372	5.37969
1224	SETD7_MOUSE	Q8VHL1	sp|Q8VHL1|SETD7_MOUSE	Histone-lysine N-methyltransferase SETD7 OS=Mus musculus (Mouse) GN=Setd7 PE=1 SV=2	Setd7	10090	sp|Q8VHL1|SETD7_MOUSE	77.944	2	2	2	9.29	40506	4.53	1.14883	1.04715	0.920074	0.883939	0.983613	1	0.121426	0.927545	0.995549	0.961323	0.918032	0.938148	0.882361	0.932846	0.93716	0.0386144	0.831107	0.960408	0.805196	0.915881	0.864446	0.864446	0.875408	0.062999	0.903422	0.872395	0.904994	0.961436	1.01789	0.904994	0.932028	0.0577558	0.93799	0.0626372	5.37969
1224	SCRN1_MOUSE	Q9CZC8	sp|Q9CZC8|SCRN1_MOUSE	Secernin-1 OS=Mus musculus (Mouse) GN=Scrn1 PE=1 SV=1	Scrn1	10090	sp|Q9CZC8|SCRN1_MOUSE	415.925	9	9	9	26.81	46325	4.67	1.14883	1.04715	0.920074	0.883939	0.983613	1	0.121426	0.927545	0.995549	0.961323	0.918032	0.938148	0.882361	0.932846	0.93716	0.0386144	0.831107	0.960408	0.805196	0.915881	0.864446	0.864446	0.875408	0.062999	0.903422	0.872395	0.904994	0.961436	1.01789	0.904994	0.932028	0.0577558	0.93799	0.0626372	5.37969
1330	AL1A1_MOUSE	P24549	sp|P24549|AL1A1_MOUSE	Retinal dehydrogenase 1 OS=Mus musculus (Mouse) GN=Aldh1a1 PE=1 SV=5	Aldh1a1	10090	sp|P24549|AL1A1_MOUSE	317.695	11	11	11	23.75	54468	7.91	0.988817	0.940461	1.01259	1.05813	1.0007	1	0.0490163	1.0952	1.1016	1.00656	1.01213	1.08742	1.02934	1.05838	1.05538	0.044003	1.14033	1.0828	1.13177	1.03466	1.0328	1.0828	1.08447	0.0512649	1.04922	1.04004	1.07057	1.03666	1.08361	1.04922	1.05602	0.0203075	1.04965	0.041412	16.9791
1330	DHE3_MOUSE	P26443	sp|P26443|DHE3_MOUSE	Glutamate dehydrogenase 1, mitochondrial OS=Mus musculus (Mouse) GN=Glud1 PE=1 SV=1	Glud1	10090	sp|P26443|DHE3_MOUSE	122.323	4	4	4	6.81	61336	6.71	0.988817	0.940461	1.01259	1.05813	1.0007	1	0.0490163	1.0952	1.1016	1.00656	1.01213	1.08742	1.02934	1.05838	1.05538	0.044003	1.14033	1.0828	1.13177	1.03466	1.0328	1.0828	1.08447	0.0512649	1.04922	1.04004	1.07057	1.03666	1.08361	1.04922	1.05602	0.0203075	1.04965	0.041412	16.9791
1330	GSHR_MOUSE	P47791	sp|P47791|GSHR_MOUSE	Glutathione reductase, mitochondrial OS=Mus musculus (Mouse) GN=Gsr PE=1 SV=3	Gsr	10090	sp|P47791|GSHR_MOUSE	174.319	5	5	5	12	53663	6.99	0.988817	0.940461	1.01259	1.05813	1.0007	1	0.0490163	1.0952	1.1016	1.00656	1.01213	1.08742	1.02934	1.05838	1.05538	0.044003	1.14033	1.0828	1.13177	1.03466	1.0328	1.0828	1.08447	0.0512649	1.04922	1.04004	1.07057	1.03666	1.08361	1.04922	1.05602	0.0203075	1.04965	0.041412	16.9791
1330	GABT_MOUSE	P61922	sp|P61922|GABT_MOUSE	4-aminobutyrate aminotransferase, mitochondrial OS=Mus musculus (Mouse) GN=Abat PE=1 SV=1	Abat	10090	sp|P61922|GABT_MOUSE	151.227	6	6	6	11.4	56451	7.17	0.988817	0.940461	1.01259	1.05813	1.0007	1	0.0490163	1.0952	1.1016	1.00656	1.01213	1.08742	1.02934	1.05838	1.05538	0.044003	1.14033	1.0828	1.13177	1.03466	1.0328	1.0828	1.08447	0.0512649	1.04922	1.04004	1.07057	1.03666	1.08361	1.04922	1.05602	0.0203075	1.04965	0.041412	16.9791
1330	ATPA_MOUSE	Q03265	sp|Q03265|ATPA_MOUSE	ATP synthase subunit alpha, mitochondrial OS=Mus musculus (Mouse) GN=Atp5a1 PE=1 SV=1	Atp5a1	10090	sp|Q03265|ATPA_MOUSE	1305.44	28	33	33	50.99	59753	8.28	0.988817	0.940461	1.01259	1.05813	1.0007	1	0.0490163	1.0952	1.1016	1.00656	1.01213	1.08742	1.02934	1.05838	1.05538	0.044003	1.14033	1.0828	1.13177	1.03466	1.0328	1.0828	1.08447	0.0512649	1.04922	1.04004	1.07057	1.03666	1.08361	1.04922	1.05602	0.0203075	1.04965	0.041412	16.9791
1330	IP3KA_MOUSE	Q8R071	sp|Q8R071|IP3KA_MOUSE	Inositol-trisphosphate 3-kinase A OS=Mus musculus (Mouse) GN=Itpka PE=1 SV=1	Itpka	10090	sp|Q8R071|IP3KA_MOUSE	79.908	3	3	3	7.19	50935	7.64	0.988817	0.940461	1.01259	1.05813	1.0007	1	0.0490163	1.0952	1.1016	1.00656	1.01213	1.08742	1.02934	1.05838	1.05538	0.044003	1.14033	1.0828	1.13177	1.03466	1.0328	1.0828	1.08447	0.0512649	1.04922	1.04004	1.07057	1.03666	1.08361	1.04922	1.05602	0.0203075	1.04965	0.041412	16.9791
1330	UGPA_MOUSE	Q91ZJ5	sp|Q91ZJ5|UGPA_MOUSE	UTP--glucose-1-phosphate uridylyltransferase OS=Mus musculus (Mouse) GN=Ugp2 PE=1 SV=3	Ugp2	10090	sp|Q91ZJ5|UGPA_MOUSE	126.882	4	4	4	7.48	56979	7.18	0.988817	0.940461	1.01259	1.05813	1.0007	1	0.0490163	1.0952	1.1016	1.00656	1.01213	1.08742	1.02934	1.05838	1.05538	0.044003	1.14033	1.0828	1.13177	1.03466	1.0328	1.0828	1.08447	0.0512649	1.04922	1.04004	1.07057	1.03666	1.08361	1.04922	1.05602	0.0203075	1.04965	0.041412	16.9791
1330	MMSA_MOUSE	Q9EQ20	sp|Q9EQ20|MMSA_MOUSE	Methylmalonate-semialdehyde dehydrogenase [acylating], mitochondrial OS=Mus musculus (Mouse) GN=Aldh6a1 PE=1 SV=1	Aldh6a1	10090	sp|Q9EQ20|MMSA_MOUSE	413.209	11	12	12	23.93	57916	7.02	0.988817	0.940461	1.01259	1.05813	1.0007	1	0.0490163	1.0952	1.1016	1.00656	1.01213	1.08742	1.02934	1.05838	1.05538	0.044003	1.14033	1.0828	1.13177	1.03466	1.0328	1.0828	1.08447	0.0512649	1.04922	1.04004	1.07057	1.03666	1.08361	1.04922	1.05602	0.0203075	1.04965	0.041412	16.9791
[truncated: 4 more columns]
